# Supplementary material for: Quantitative PCR from human genomic DNA: The determination of gene copy numbers for congenital adrenal hyperplasia and RCCX copy number variation
Source: PLoS One. 2022 Dec 1;17(12):e0277299. doi: 10.1371/journal.pone.0277299 (PMC9714944; doi:10.1371/journal.pone.0277299)
Supplement: S1 File — All essential information (E) and Desirable information (D) are submitted in the current manuscript. Sheet 2: Data of DNA stock solutions. h—healthy, nfai—non-functioning adrenal incidentaloma, sv—simple virilizing congenital adrenal hyperplasia, sw—salt wasting congenital adrenal hyperplasia; g—good quality, p—population, b—bad quality; Q—Qiagen QIAcube wtih QIAamp DNA blood mini kit, R—Roche DNA isolation kit for mammalian blood, 5P - 5 Prime ArchivePure DNA cell/tissue kit; i—intact, sd—slightly degraded, pd—partially degraded. Sheet 3: Raw Cq values of the main qPCR experiments. Outliers were not identified using quartile ± 1.5 * interquartile range criterion. NTC—no template control. Sheet 4: Raw peak heights of MLPA probes. Coffalyser software with the default settings was used for the determination. Sheet 5: Raw dosage quotient of CYP21A1P and CYP21A2 MLPA probes. Coffalyser software with the default settings was used for the determination. Sheet 6: Raw Cq values for the repeatability and reproducibility values of the robustness experiments. Outliers were not identified using quartile ± 1.5 * interquartile range criterion. NTC—no template control; FAMM—TaqMan fast advance master mix, UMM2—TaqMan universal master mix II, GS7—GeneStudio 7 qPCR instrument, 7500F - 7500 Fast qPCR instrument. Sheet 7: Raw Cq values for the detailed CYP21 robustness experiments. Outliers were not identified using quartile ± 1.5 * interquartile range criterion. NTC—no template control; FAMM—TaqMan fast advance master mix, UMM2—TaqMan universal master mix II, GS7—GeneStudio 7 qPCR instrument, 7500F - 7500 Fast qPCR instrument. Sheet 8: Detailed gene copy number results. GCN—gene copy number, avr—average, SD—standard deviation, lwr—lower, upr—upper, CI—95% confidence interval, CV%—coefficient of variation %, DQ—dosage quotient, CGH—comparative genome hybridization; wd—with dilution, wod—without dilution; g—good quality, p—population, b—bad quality; orange number or amb—ambiguous resul [file pone.0277299.s040.xlsx]

## Sheet: MIQE
ITEM TO CHECK	IMPORTANCE	CHECKLIST	COMMENTS
EXPERIMENTAL DESIGN
Definition of experimental and control groups	E	YES	Material & Methods pages 6-7
Number within each group	E	YES	Material & Methods pages 6-7
Assay carried out by core lab or investigator's lab?	D	YES	investigator's lab
Acknowledgement of authors' contributions	D	YES	if it is required by journal
SAMPLE
Description	E	YES	Material & Methods pages 6-7
Volume/mass of sample processed	D	YES	Material & Methods pages 6-7
Microdissection or macrodissection	E	not applicable	dissection was not used in the current study
Processing procedure	E	YES
If frozen - how and how quickly?	E	YES	with -80 °C ultra low temperature freezer
If fixed - with what, how quickly?	E	not applicable
Sample storage conditions and duration (especially for FFPE samples)	E	YES	-80 °C ultra low temperature freezer
NUCLEIC ACID EXTRACTION
Procedure and/or instrumentation	E	YES	Material & Methods pages 6-7
Name of kit and details of any modifications	E	YES	Material & Methods pages 6-7
Source of additional reagents used	D	not applicable
Details of DNase or RNAse treatment	E	YES	Material & Methods pages 6-7
Contamination assessment (DNA or RNA)	E	YES	Material & Methods page 7, Supplementary Table 5
Nucleic acid quantification	E	YES	Material & Methods page 7, Supplementary Table 5
Instrument and method	E	YES	Material & Methods page 7
Purity (A260/A280)	D	YES	Supplemental Table 5
Yield	D	YES	Supplemental Table 5
RNA integrity method/instrument	E	not applicable	RNA was not used in the current study
RIN/RQI or Cq of 3' and 5' transcripts	E	not applicable
Electrophoresis traces	D	not applicable
Inhibition testing (Cq dilutions, spike or other)	E	YES	Supplemental Figure 4 and 5
REVERSE TRANSCRIPTION
Complete reaction conditions	E	not applicable	genomic DNA was used therefore reverse transcription was not applied
Amount of RNA and reaction volume	E	not applicable
Priming oligonucleotide (if using GSP) and concentration	E	not applicable
Reverse transcriptase and concentration	E	not applicable
Temperature and time	E	not applicable
Manufacturer of reagents and catalogue numbers	D	not applicable
Cqs with and without RT	D	not applicable
Storage conditions of cDNA	D	not applicable
qPCR TARGET INFORMATION
If multiplex, efficiency and LOD of each assay.	E	YES	Supplemental Table 12
Sequence accession number	E	YES	Supplemental Table 6
Location of amplicon	D	YES	Supplemental Table 6
Amplicon length	E	YES	Supplemental Table 9
In silico specificity screen (BLAST, etc)	E	YES	Supplemental Table 9
Pseudogenes, retropseudogenes or other homologs?	D	YES	primers or probes were designed to distinquish homologous genes
Sequence alignment	D	YES	it is documented in a previous article (Genome Biology, Banlaki et al. 2013.)
Secondary structure analysis of amplicon	D	YES	Supplemental Table 9
Location of each primer by exon or intron (if applicable)	E	YES	Supplemental Table 6
What splice variants are targeted?	E	not applicable	genomic DNA was used
qPCR OLIGONUCLEOTIDES
Primer sequences	E	YES	Supplemental Table 6
RTPrimerDB Identification Number	D	not applicable	primers are not submitted
Probe sequences	D	YES	Supplemental Table 6
Location and identity of any modifications	E	YES	Supplemental Table 6
Manufacturer of oligonucleotides	D	YES	Material & Methods page 7
Purification method	D	YES	Supplemental Table 6
qPCR PROTOCOL
Complete reaction conditions	E	YES	Material & Methods pages 7-8
Reaction volume and amount of cDNA/DNA	E	YES	Supplemental Table 7
Primer, (probe), Mg++ and dNTP concentrations	E	YES/not applicable	Supplemental Table 7, Mg2+, dNTP, reference gene primers and probe concentrations are not provided by the producer
Polymerase identity and concentration	E	YES/not applicable	Supplemental Table 7, DNA polymerase concentration is not provided by the producer
Buffer/kit identity and manufacturer	E	YES	Material & Methods page 7
Exact chemical constitution of the buffer	D	not applicable	it is not provided by the producer
Additives (SYBR Green I, DMSO, etc.)	E	YES/not applicable	Supplemental Table 7, additives are not provided by the producer of the qPCR reagent
Manufacturer of plates/tubes and catalog number	D	YES	Supplemental Table 7
Complete thermocycling parameters	E	YES	Material & Methods page 7
Reaction setup (manual/robotic)	D	YES	manual
Manufacturer of qPCR instrument	E	YES	Material & Methods page 8
qPCR VALIDATION
Evidence of optimisation (from gradients)	D	not applicable	the thermocycling parameters of the qPCR reagent was deliberately applied in each assay in order to match the results of reference gene from different assays to each others
Specificity (gel, sequence, melt, or digest)	E	YES
For SYBR Green I, Cq of the NTC	E	not applicable	SYBR Green was used only in a few and specific experiments
Standard curves with slope and y-intercept	E	YES	Supplemental Figure 4 and 5
PCR efficiency calculated from slope	E	YES	Supplemental Table 12
Confidence interval for PCR efficiency or standard error	D	YES	Supplemental Table 12
r2 of standard curve	E	YES	Supplemental Figure 4 and 5
Linear dynamic range	E	YES	Supplemental Figure 4 and 5, the DNA concentration of the measurements for gene copy number determination is freely choiceble, because it does not influence gene copy number
Cq variation at lower limit	E	YES	Supplemental Table 14
Confidence intervals throughout range	D	YES	Supplemental Table 14
Evidence for limit of detection	E	YES	Supplemental Table 12
If multiplex, efficiency and LOD of each assay.	E	YES	Supplemental Table 12
DATA ANALYSIS
qPCR analysis program (source, version)	E	YES	Material & Methods page 8
Cq method determination	E	YES	Material & Methods page 8
Outlier identification and disposition	E	YES	Supplemental Table 10
Results of NTCs	E	YES	Supplemental Table 10
Justification of number and choice of reference genes	E	YES	most widely used and available commercial kit was used
Description of normalisation method	E	YES	Material & Methods page 8
Number and concordance of biological replicates	D	not applicable
Number and stage (RT or qPCR) of technical replicates	E	YES	Material & Methods page 7
Repeatability (intra-assay variation)	E	YES	Supplemental Table 13
Reproducibility (inter-assay variation, %CV)	D	YES	Supplemental Table 13
Power analysis	D	not applicable
Statistical methods for result significance	E	YES	Material & Methods page 8
Software (source, version)	E	YES	Material & Methods page 8
Cq or raw data submission using RDML	D	YES	Supplemental Table 10
MIQE checklist. All essential information (E) and Desirable information (D) are submitted in the current manuscript.

## Sheet: DNA samples
ID	diagnosis	study group	sample type	yield (µg)	nominal DNA concentration	DNA concentration by NanoDrop (ng/µl)	A260/A280 (NanoDrop)	A260/A230 (NanoDrop)	DNA concentration by Qubit (ng/µl)	gel
AI001	nfai	g	Q	13.5		135	1.91	2.04	143	i
AI002	nfai	g	R	346.2		173.1	1.81	2.04	207	i
AI003	nfai	g	Q	19.58		195.8	1.92	2.01	174	i
AI004	nfai	g	Q	15.46		154.6	1.92	2.48	157	i
AI005	nfai	g	R	163.6		81.8	1.84	2.11	65	i
CAH003	sv	g	R	474		237	1.8	2.22	222	i
CAH007	sv	g	R	197		98.5	1.83	2.22	91.2	i
CAH008	sv	b	R	695.2		347.6	1.75	2	186	sd
CAH009	sv	b	R	422.6		211.3	1.74	2.1	103	sd
CAH010	sw	b	R	469.4		234.7	1.78	2.21	173	sd
CAH011	sv	b	R	616.4		308.2	1.76	2.18	206	sd
CAH012	sw	g	R	600.4		300.2	1.81	2.12	244	i
CAH013	sv	g	R	702		351	1.87	2.04	293	i
CAH014	sv	b	R	847.8		423.9	1.78	2	230	sd
CAH015	sv	g	R	215.2		107.6	1.81	2.27	93.3	i
CAH016	sw	g	R	480		240	1.91	2.07	212	i
COX-QBL	cl	p	5P		100	196.5	1.88	2.01	126.4	i
H001	h	g	R	280.4		140.2	1.82	2.2	108	i
H002	h	b	R	488.8		244.4	1.82	2.19	92.5	pd
H003	h	b	R	601.2		300.6	1.86	2.24	132	pd
H004	h	g	R	22.6		11.3	1.83	2.23	6.2	i
H005	h	b	R	722.8		361.4	1.82	2.17	243	sd
H006	h	b	R	118.6		59.3	1.72	2.22	37.7	sd
H007	h	g	R	568		284	1.83	2.17	225	i
H008	h	b	R	225.8		112.9	1.84	2.21	116	pd
H009	h	g	R	65.4		32.7	1.83	2.24	21.95	i
H010	h	g	Q	6.53		65.3	1.82	2.45	68.5	i
NA10830	h	p	5P		100	100.7	1.73	1.94	55.6	i
NA10851	h	p	5P		100	93.7	1.91	1.32	47.2	i
NA10854	h	p	5P		100	108.2	1.76	2.06	42.2	i
NA10857	h	p	5P		100	107.8	1.84	1.89	57.4	i
NA10859	h	p	5P		100	129	1.81	2.08	70.4	i
NA10861	h	p	5P		100	88.6	1.78	2.09	42	i
NA11839	h	p	5P		100	97.2	1.84	1.86	60.8	i
NA11840	h	p	5P		100	62.9	1.71	1.87	27.2	i
NA11881	h	p	5P		100	81.2	1.82	1.79	51	i
NA11882	h	p	5P		100	90.9	1.83	1.78	56.8	i
NA11994	h	p	5P		100	104.6	1.8	1.99	52.6	i
NA11995	h	p	5P		100	180.7	1.84	2	121.8	i
NA12043	h	p	5P		100	134.6	1.87	1.89	64.6	i
NA12044	h	p	5P		100	79.8	1.79	1.97	60.2	i
NA12056	h	p	5P		100	67.3	1.82	2.1	22.6	i
NA12057	h	p	5P		100	135.2	1.84	1.94	104	i
NA12154	h	p	5P		100	123.7	1.85	1.84	53.6	i
NA12236	h	p	5P		100	102.8	1.81	1.66	59.8	i
SD039	h	g	ND		10	11	1.84	0.33	10.4	i
Data of DNA stock solutions
h - healhty, nfai - non-functioning adrenal incidentaloma, sv - simple virilizing congenital adrenal hyperplasia, sw - salt wasting congenital adrenal hyperplasia
g - good quality, p - population, b - bad quality
Q - Qiagen QIAcube wtih QIAamp DNA blood mini kit, R - Roche DNA isolation kit for mammalian blood, 5P - 5 Prime ArchivePure DNA cell/tissue kit
i - intact, sd - slightly degraded, pd - partially degraded

## Sheet: raw main Cq 
		C4A assay		C4A assay		CYP21A1P assay		CYP21A2 aasay		HERV-K(C4) CNV deletion assay		HERV-K(C4) CNV insertion assay		RCCX CNV breakpoint assay
sample ID	replicate	C4A	RPPH1	C4B	RPPH1	CYP21A1P	RPPH1	CYP21A2	RPPH1	HERV-K(C4) deletion	RPPH1	HERV-K(C4) insertion	RPPH1	breakpoint	RPPH1
H001 2.5	1	27.6826	28.3845	28.3274	28.2235	27.7784	28.273	28.0983	28.1585			26.6539	28.085
H001 2.5	2	27.5349	28.2557	28.0869	28.0246	27.5861	28.1412	28.0247	28.1726			26.4345	27.8405
H001 2.5	3	27.4251	28.0041	28.12	28.1688	27.7445	28.409	28.4825	28.3695			26.6933	28.0633
H001 5	1	26.5859	27.0117	27.0908	27.071	26.2488	26.92	26.8864	26.8712			25.6306	26.8223
H001 5	2	26.2012	26.8267	26.9336	26.9571	26.2853	26.9931	26.8145	26.9271			25.3279	26.7891
H001 5	3	26.1975	26.7963	26.99	26.9516	26.4377	27.107	27.6281	27.331			25.803	26.9811
H001 10	1	25.1171	25.8995	25.8447	25.8728	25.2805	26.0399	25.8799	26.0082	27.1093	26.1455	24.9401	25.9924	25.4611	26.1613
H001 10	2	25.3967	26.0751	25.8192	25.7341	25.2668	25.9788	25.9766	26.0744	26.8878	25.8899	24.965	26.0869	25.4063	25.9686
H001 10	3	25.0697	25.6391	26.044	26.0347	25.6409	26.1779	26.1726	26.1718	26.9746	25.9035	24.9492	25.9897	25.5575	26.0357
H001 20	1	24.388	24.9721	24.8994	24.8452	24.3991	24.9655	24.9408	24.9129			23.8132	24.7881
H001 20	2	23.7952	24.2569	24.6383	24.5922	24.1283	24.7799	24.5293	24.6623			23.6904	24.648
H001 20	3	24.2933	24.9666	24.9839	25.0458	24.7959	25.3991	25.2189	25.2899			24.0644	25.0136
H001 40	1	23.1641	23.731	23.9682	23.7685	23.187	23.8448	23.8805	23.9141			22.7583	23.6962
H001 40	2	23.0243	23.6962	23.6903	23.7906	23.0737	23.7766	23.6988	23.7975			22.6695	23.6159
H001 40	3	23.1426	23.689	23.8191	23.7813	23.2667	23.957	23.9595	24.0178			22.938	23.8961
H001 80	1	22.2026	22.7698	22.7769	22.7409	22.2327	22.9423	22.9191	22.9405			21.8534	22.7681
H001 80	2	22.0978	22.6782	22.7447	22.6562	21.9808	22.8066	23.5323	23.4458			21.7746	22.6658
H001 80	3	22.1042	22.6782	22.7178	22.7163	22.2545	22.9501	23.0061	23.0423			21.9649	22.9099
H004 2.5	1	28.3469	28.3395	27.6502	28.2871			27.849	28.2171	28.0861	28.0535	27.6035	28.4149	27.6459	28.3197
H004 2.5	2	28.259	28.3237	27.8142	28.2071			27.8389	28.2582	28.7671	28.7125	27.4812	28.3802	27.512	28.3841
H004 2.5	3	28.288	28.2653	27.9319	28.3599			28.1839	28.5568	28.4705	28.5214	27.7794	28.5075	27.8441	28.3864
H004 5	1	27.6487	27.5803	27.0023	27.5009			26.9077	27.3827	27.1923	27.2402	26.1347	27.0668	26.6839	27.3296
H004 5	2	27.6078	27.5942	26.9919	27.5983			27.0644	27.5623	27.7131	27.7998	26.5308	27.5316	26.7759	27.5804
H004 5	3	27.3858	27.3962	26.8429	27.4237			27.254	27.7479	27.3396	27.5995	26.5508	27.6167	26.8665	27.6474
H004 10	1	26.5918	26.5458	25.857	26.4163	26.5535	26.3794	26.096	26.5823	26.2601	26.3835	25.345	26.2285	25.9681	26.6269
H004 10	2	26.4903	26.62	25.6789	26.3324	26.3796	26.5076	25.9847	26.5399	26.6322	26.7463	25.3008	26.4699	25.8898	26.5561
H004 10	3	26.3633	26.497	26.1019	26.5432	26.2749	26.365	26.1752	26.6548	26.512	26.563	25.561	26.599	25.924	26.5471
H004 20	1	25.5279	25.5071	24.8929	25.5388			25.0345	25.5777	25.4667	25.468	24.5201	25.4533	24.8647	25.4705
H004 20	2	25.421	25.4421	24.9049	25.4911			24.9541	25.5214	25.581	25.6754	24.3556	25.4026	24.9296	25.5234
H004 20	3	25.2892	25.3857	24.8279	25.4038			25.2554	25.742	25.4329	25.6155	24.5823	25.5206	24.9607	25.4884
H004 40	1	24.4482	24.4638	23.8843	24.5222			24.0159	24.5452	24.4922	24.4791	23.8295	24.4894	23.7183	24.2855
H004 40	2	24.4021	24.4769	23.9325	24.4916			23.942	24.5099	24.7076	24.6077	23.7026	24.3902	23.9646	24.5213
H004 40	3	24.3116	24.3785	23.966	24.5287			24.2263	24.7607	24.6057	24.6306	23.8892	24.517	24.116	24.6675
H004 80	1	23.372	23.4382	22.9067	23.4509			23.0062	23.5446	23.5609	23.4812	22.8838	23.4849	22.8931	23.3897
H004 80	2	23.4009	23.4434	22.8672	23.4036			22.9656	23.4783	23.7367	23.6378	22.7421	23.3546	22.7836	23.3528
H004 80	3	23.4164	23.2291	22.8721	23.4218			23.1563	23.721	23.5858	23.5409	22.995	23.566	23.0926	23.6153
H009 2.5	1					28.3473	28.2638	29.2353	28.2357					29.1873	28.2705
H009 2.5	2					28.6202	28.5562	29.5646	28.5347					29.4995	28.6417
H009 2.5	3					29.2657	29.2726	29.8661	29.3016					29.9432	29.1099
H009 5	1					27.4988	27.2623	28.3477	27.1932					28.1022	27.1202
H009 5	2					27.4354	27.3836	28.609	27.4744					28.4245	27.2041
H009 5	3					27.7716	27.6007	28.7346	27.6374					28.3488	27.5269
H009 10	1	26.8833	26.8591	27.7932	26.8845	26.7867	26.5079	27.9686	26.7929	100	27.0558	26.2111	26.8634	27.4862	26.4821
H009 10	2	26.9797	26.9278	28.1186	27.0298	26.9435	26.6785	27.8649	26.5921	100	27.1382	26.502	26.9674	27.4822	26.4457
H009 10	3	26.6954	26.8555	28.0103	26.943	26.865	26.7212	28.0408	26.8154	100	27.0154	26.2911	26.997	27.7604	26.8854
H009 20	1					25.7733	25.8555	26.572	25.7391					26.4963	25.7259
H009 20	2					25.7431	25.7498	26.7225	25.7313					26.493	25.763
H009 20	3					26.1404	26.5952	26.9845	26.0559					26.7785	26.124
H009 40	1					24.9143	24.9486	25.8202	24.8769					25.7834	24.8415
H009 40	2					24.9658	24.9936	25.9744	25.0477					25.88	24.9927
H009 40	3					25.0895	25.1717	26.0477	25.1445					26.0242	25.2429
H009 80	1					23.9784	23.9687	24.904	23.9023					24.8194	23.9296
H009 80	2					23.9259	23.985	24.9788	24.0217					24.8111	23.8942
H009 80	3					24.0069	24.1405	25.1179	24.1439					25.0479	24.1668
COX-QBL 2.5	1	29.0171	28.0828	29.1559	28.1582					29.3425	28.3652	29.4334	28.5272
COX-QBL 2.5	2	29.4196	28.6575	29.336	28.3795					29.5073	28.6716	29.5243	28.572
COX-QBL 2.5	3	28.6299	28.0252	29.4034	27.7901					29.0005	28.0375	28.966	28.0856
COX-QBL 5	1	27.8222	27.0839	28.2309	27.3729					28.1322	26.9275	27.8238	26.882
COX-QBL 5	2	28.1141	27.3571	28.1519	27.122					28.4041	27.2467	28.0704	26.9979
COX-QBL 5	3	28.3313	27.5297	28.6927	27.4562					28.6911	27.4828	28.3883	27.5371
COX-QBL 10	1	27.1962	26.3495	27.2652	26.3344	100	26.8644	26.5549	26.7561	27.5768	26.4187	26.9376	26.035	37.3823	26.8389
COX-QBL 10	2	27.2502	26.4248	27.3178	26.3232	100	26.7849	26.6364	26.6775	27.3769	26.4386	27.093	26.2265	36.5605	26.8533
COX-QBL 10	3	27.2949	26.5037	27.6082	26.6405	44.5378	26.8149	26.9816	26.7682	27.6874	26.5771	27.6847	26.5292	100	26.7855
COX-QBL 20	1	25.94	25.1734	26.1376	25.2384					26.4284	25.2653	26.12	25.2021
COX-QBL 20	2	26.2162	25.4741	26.3289	25.2665					26.5848	25.5119	26.2415	25.2646
COX-QBL 20	3	26.1487	25.3123	26.5808	25.5154					26.4897	25.2838	26.4805	25.4555
COX-QBL 40	1	25.2098	24.339	25.2973	24.3129					25.5197	24.3098	25.2822	24.3298
COX-QBL 40	2	25.2513	24.5213	25.5222	24.3562					25.6996	24.6842	25.3578	24.3784
COX-QBL 40	3	25.2265	24.3949	25.4619	24.3939					25.5666	24.4208	25.4807	24.4851
COX-QBL 80	1	23.9015	23.2866	24.1579	23.2151					24.4977	23.2481	24.2122	23.2413
COX-QBL 80	2	24.1271	23.3577	24.3258	23.2687					24.3373	23.1997	24.287	23.3459
COX-QBL 80	3	24.0334	23.1746	24.4191	23.1746					24.4553	23.1499	24.1752	23.2114
AI001 2.5	1	27.7296	27.9166	27.6729	27.9111	27.6713	27.8687	27.8578	28.0638	27.9745	27.9107	27.7518	27.8151	28.0675	27.9607
AI001 2.5	2	27.9163	28.0538	27.9208	27.9597	27.9013	28.0417	27.886	28.0353	28.0439	28.0495	27.9879	27.9978	28.0643	28.0429
AI001 2.5	3	28.0221	28.1944	28.2305	28.1783	28.0742	28.3201	28.3256	28.3413	28.1174	28.3393	28.2516	28.2001	28.1038	28.2524
AI001 5	1	26.6799	26.9265	26.7845	27.0551	26.7942	27.0516	26.9454	27.035	26.9849	26.9647	27.0534	27.0914	26.9496	27.0032
AI001 5	2	26.8445	26.9839	26.8848	26.9591	26.9487	27.1626	27.0625	27.1832	27.013	27.093	27.0297	27.0108	26.9353	27.0999
AI001 5	3	26.9571	27.091	27.0275	27.314	27.205	27.3082	27.2497	27.4236	27.2375	27.2843	27.2724	27.3549	27.2893	27.4681
AI001 10	1	25.8803	26.0028	25.7786	25.9185	25.9985	26.1863	25.7536	26.1449	26.1761	26.1059	25.7238	25.7017	25.9846	26.0879
AI001 10	2	25.6418	25.7982	25.8325	25.9281	25.9705	26.0937	25.9244	26.0414	25.9581	25.9832	25.9248	25.9442	26.0338	26.1522
AI001 10	3	25.97	26.1296	26.2424	26.3879	26.1104	26.2393	26.2439	26.4573	26.482	26.4531	26.2538	26.2085	26.3088	26.4054
AI001 20	1	24.9089	24.9612	24.8824	24.9233	24.9689	25.0761	24.9781	25.0875	25.0187	24.9923	24.9566	24.9466	25.0165	25.0537
AI001 20	2	24.7694	24.7651	24.8255	24.8221	24.782	24.9571	24.7894	24.88	24.9969	24.9207	24.87	24.8688	24.9729	24.9721
AI001 20	3	24.8869	24.9389	24.9732	25.049	24.9953	25.1752	25.1434	25.2607	25.1465	25.2036	25.1585	25.1027	25.1126	25.193
AI001 40	1	23.756	23.9208	23.6746	23.9362	23.8901	24.032	23.9492	24.031	24.0651	24.0306	23.982	23.9182	24.0863	24.0775
AI001 40	2	23.6923	23.763	23.7898	23.8483	23.7634	23.9025	23.8467	23.9764	24.0037	23.9612	23.8781	23.8669	23.9606	23.9825
AI001 40	3	23.8673	23.8744	23.9879	24.0591	23.9449	24.1617	24.0552	24.2046	24.2371	24.2272	24.1322	24.093	24.2659	24.2398
AI001 80	1	22.9832	22.9711	22.8973	22.9247	22.9389	23.0671	22.9847	23.0072	23.1374	23.0138	23.0518	22.9822	23.1603	23.0788
AI001 80	2	22.8468	22.8756	22.8313	22.8388	22.7906	22.9405	22.9155	23.0304	23.077	22.9654	22.951	22.8814	23.0253	22.9952
AI001 80	3	22.5197	22.7402	22.93	22.9196	22.938	23.125	23.188	23.1912	23.3277	23.243	23.228	23.0428	23.3481	23.2029
H001 2	1	25.5724	26.0329	26.0216	25.9946	25.5327	26.0743	26.0302	26.1135	27.1408	25.9942	24.9415	25.9549	25.5803	26.043
H001 2	2	25.1977	25.8003	25.8074	25.7514	25.1906	25.776	25.8073	25.8682	27.1415	26.0758	24.6742	25.7974	25.2806	25.8194
H001 2	3	25.2417	25.9408	25.9778	25.9727	25.533	26.1583	26.2418	26.2748	27.1412	26.0885	25.0517	26.0527	25.6909	26.2218
H001 3	1	25.2504	25.828	25.6363	25.6255	25.2205	25.811	25.8444	25.8064	26.8821	25.7688	24.6413	25.6119	24.9963	25.5804
H001 3	2	25.0251	25.6254	25.6071	25.7098	25.2099	25.7881	25.8628	25.9169	26.982	25.9734	24.733	25.7418	25.2598	25.9168
H001 3	3	25.1465	25.812	25.967	25.9917	25.6043	26.0947	26.1475	26.1841	27.1647	26.1997	25.0349	25.9852	25.6638	26.1279
H001 A	1	25.1317	25.649	25.8845	25.6624	25.1968	25.7279	25.8672	25.8502	26.8008	25.8556	24.4425	25.5843	25.2264	25.7456
H001 A	2	24.9525	25.6186	25.6676	25.6126	25.0624	25.7365	25.7656	25.7895	27.0044	26.0414	24.3993	25.6286	25.6815	26.1924
H001 A	3	25.1028	25.6424	25.7079	25.7599	25.2909	25.8415	25.9734	25.9305	26.9648	25.9473	24.5815	25.6746	25.2353	25.8733
H001 B	1	25.1335	25.7902	25.7924	25.7659	25.1858	25.8223	25.9813	25.9431	26.8878	25.8574	24.53	25.6782	24.6604	25.2346
H001 B	2	25.0883	25.6484	25.7009	25.7747	25.1699	25.7632	25.7859	25.8835	27.0509	26.0288	24.452	25.6597	25.6353	26.0475
H001 B	3	25.0155	25.6286	25.6151	25.7813	25.2831	25.8894	26.03	25.9148	26.9709	25.9284	24.3653	25.4817	25.4204	25.9328
H001 C	1	25.0916	25.7688	25.669	25.7323	25.2993	25.8732	25.9059	25.802	26.9082	25.9381	24.4191	25.608	25.24	25.804
H001 C	2	24.984	25.7037	25.5879	25.7306	25.1359	25.7338	25.5348	25.6242	26.9869	25.9761	24.4041	25.5884	25.7019	26.0519
H001 C	3	24.7552	25.3851	25.4551	25.5964	25.1225	25.7633	25.7881	25.8564	26.8956	25.7585	24.5389	25.5655	25.3305	25.8315
H004 2	1	26.2256	26.2358	25.5348	26.194	26.2581	26.2838	25.9166	26.3613	26.1824	26.256	25.0964	26.1559	25.7373	26.2424
H004 2	2	26.1168	26.3064	25.7029	26.3008	26.4021	26.3524	25.8738	26.4244	26.4205	26.5914	25.2008	26.2527	25.7673	26.4293
H004 2	3	26.2915	26.2716	25.7952	26.3911	26.608	26.6054	26.1108	26.5714	26.4447	26.5161	25.3961	26.3411	26.034	26.5704
H004 3	1	26.3361	26.2982	25.6743	26.2672	26.8038	26.7693	25.9599	26.4198	26.29	26.3695	25.3076	26.3175	25.8673	26.4638
H004 3	2	26.1084	26.1323	25.772	26.289	26.4827	26.4508	25.9736	26.5081	26.5019	26.5446	25.2919	26.2402	25.7689	26.4475
H004 3	3	26.2998	26.3796	25.9087	26.3897	26.6792	26.5968	26.0759	26.5603	26.4341	26.4725	25.4066	26.4325	26.211	26.7714
H004 A	1	26.0017	26.0905	25.6122	26.0214	26.1173	26.1248	25.5971	26.1563	26.0319	26.0654	25.025	26.0317	25.3131	26.062
H004 A	2	26.424	26.3624	25.4122	26.0428	26.0098	26.0756	25.488	26.0802	26.2652	26.2909	25.0845	26.0207	25.8111	26.4276
H004 A	3	25.9211	26.024	25.3773	26.1263	26.23	26.3197	25.7854	26.3127	26.131	26.1626	25.2751	26.1585	25.4382	26.2021
H004 B	1	26.0557	26.1697	25.5421	26.0542	26.0966	26.0855	25.7513	26.1824	26.0441	26.0139	25.1568	25.9797	25.33	26.0198
H004 B	2	26.3281	26.2898	25.7565	26.0512	26.0965	26.1024	25.6259	26.1068	26.3162	26.2513	25.0361	25.9815	25.7089	26.3221
H004 B	3	25.7734	26.0559	25.677	26.1112	26.2366	26.2466	25.9636	26.3524	26.1373	26.1733	25.2963	26.1992	25.5467	26.1575
H004 C	1	25.9462	26.0359	25.503	26.0837	26.1411	26.1762	25.6561	26.1798	26.1359	26.1467	25.0566	25.9343	25.4209	26.1122
H004 C	2	26.1893	26.194	25.3602	25.9825	26.0992	26.0662	25.6563	26.0804	26.3652	26.3304	25.0206	25.9634	25.3042	26.0337
H004 C	3	25.8191	25.9088	25.4478	26.0266	26.1957	26.2318	25.9477	26.3657	26.152	26.222	25.1857	26.04	25.6032	26.2531
CAH003 1	1	25.5579	25.4732	25.5669	25.3989	25.6552	25.5124	25.657	25.477	26.4463	25.4886	24.6414	25.3841	25.4544	25.4301
CAH003 1	2	25.3545	25.3009	25.4642	25.2676	25.5671	25.2931	25.6855	25.4903	26.7486	25.7655	24.7221	25.2866	25.46	25.4543
CAH003 1	3	25.6197	25.5905	25.7917	25.6795	25.9059	25.8583	25.9411	25.8974	26.731	25.8549	24.9047	25.8548	25.9095	25.9891
CAH003 2	1	25.4093	25.522	25.3862	25.4121	25.5822	25.5457	25.6375	25.5437	26.4069	25.5828	24.5175	25.3082	25.4656	25.4379
CAH003 2	2	25.437	25.4983	25.4662	25.5235	25.6465	25.6562	25.6903	25.5891	26.8067	25.9241	24.7044	25.5089	25.5237	25.5918
CAH003 2	3	25.4834	25.5914	25.6488	25.7068	25.9242	25.8448	26.0472	25.9258	26.7247	25.8295	24.916	25.7133	25.8529	25.8568
CAH003 3	1	25.6586	25.4985	25.6921	25.4096	25.7697	25.5652	25.7774	25.6013	26.6197	25.6162	24.5771	25.3366	25.6338	25.5414
CAH003 3	2	25.4374	25.3683	25.4301	25.368	25.6941	25.6194	25.6621	25.496	26.8488	25.8215	24.7268	25.3926	25.593	25.5467
CAH003 3	3	25.5676	25.5502	25.8171	25.5481	25.8657	25.7465	25.9821	25.7815	26.7565	25.6982	24.894	25.5761	25.7699	25.7662
CAH003 A	1	25.3575	25.3955	25.4218	25.4777	25.5508	25.5434	25.539	25.51	26.2903	25.407	24.6275	25.3884	25.3769	25.5394
CAH003 A	2	25.332	25.4594	25.2924	25.3787	25.4815	25.4576	25.5052	25.3974	26.59	25.5876	24.6678	25.4112	25.742	25.8836
CAH003 A	3	25.2965	25.3769	25.4873	25.519	25.7099	25.7054	25.8516	25.635	26.5434	25.6024	24.7521	25.4968	25.5066	25.573
CAH003 B	1	25.3663	25.4604	25.2786	25.3164	25.5298	25.5584	25.4626	25.3724	26.4073	25.6081	24.6754	25.4533	25.2331	25.3357
CAH003 B	2	25.2577	25.3455	25.4234	25.3632	25.4858	25.4767	25.674	25.517	26.7501	25.7923	24.5668	25.354	25.4638	25.4747
CAH003 B	3	25.3485	25.4325	25.5517	25.4769	25.7512	25.6447	25.8783	25.6492	26.5428	25.6006	24.7161	25.4416	25.3823	25.3966
CAH003 C	1	25.2432	25.5032	25.3283	25.4116	25.586	25.6023	25.5922	25.43	26.4256	25.5857	24.7065	25.441	25.3908	25.5246
CAH003 C	2	25.2706	25.4022	25.3718	25.3984	25.4158	25.3728	25.6526	25.5853	26.6553	25.7366	24.5732	25.3462	25.6759	25.7005
CAH003 C	3	25.3323	25.3975	25.4801	25.5221	25.6373	25.6273	25.8257	25.6402	26.4401	25.4959	24.7236	25.4129	25.6446	25.689
CAH008	1	25.2009	25.826	26.745	25.814	25.4566	25.8336	27.0156	25.8353	26.7445	25.7944	25.0403	25.6855	25.7437	25.807
CAH008	2	24.9772	25.6008	26.6095	25.7587	25.3939	25.7927	26.9683	25.7755	26.927	25.9028	24.9774	25.6583	25.6001	25.7063
CAH008	3	25.0787	25.72	26.5265	25.8994	25.5887	25.96	27.1854	25.9961	26.9378	26.0016	25.1735	25.8162	25.8828	25.9696
CAH009	1	25.1925	25.2935	24.7962	25.3176	25.0484	25.443	25.7052	25.4824	25.3348	25.4079	24.4506	25.3325	24.7065	25.4249
CAH009	2	25.05	25.1688	24.6312	25.2269	24.9287	25.3589	25.5362	25.3124	25.3742	25.367	24.362	25.1578	24.5491	25.2278
CAH009	3	25.3042	25.4479	24.9835	25.5486	25.2643	25.6635	26.0275	25.7348	25.5693	25.6702	24.6265	25.4682	24.9892	25.5785
CAH010	1	26.3818	25.5656	26.2907	25.4314	26.9214	25.7508	26.8574	25.5532	26.6563	25.5361	26.3964	25.4247	100	25.5126
CAH010	2	26.3811	25.5893	26.5057	25.575	26.5021	25.3393	26.8591	25.5455	26.679	25.6011	26.3737	25.4667	100	25.6277
CAH010	3	26.4446	25.5151	26.4032	25.5927	26.8304	25.6656	26.9555	25.7099	26.6938	25.6941	26.4707	25.6374	100	25.7532
CAH011	1	27.0926	27.0713	25.9524	26.5646	26.1582	26.5165	26.7679	26.4901	26.6338	26.5026	25.7318	26.3781	25.8594	26.4509
CAH011	2	26.2062	26.2723	25.7592	26.2422	25.8901	26.2572	26.7008	26.3994	26.8	26.3921	25.522	26.1638	25.6384	26.1845
CAH011	3	26.1199	26.1831	25.808	26.232	26.1397	26.4066	26.8388	26.3841	26.4195	26.3161	25.577	26.2534	25.8562	26.3749
H002	1	23.8541	24.4497	24.4851	24.3552	23.9993	24.4744	24.6844	24.5177	100	24.585	23.062	24.2341	23.9878	24.4854
H002	2	23.6892	24.1873	24.191	24.2076	23.7325	24.1586	24.511	24.2662	100	24.4712	22.6208	24.0672	23.7458	24.3377
H002	3	23.6651	24.1594	24.2773	24.2408	24.0015	24.4774	24.889	24.5166	100	24.5074	22.8241	24.1903	23.9175	24.4054
H003	1	24.6454	24.6125	24.1568	24.5771	24.345	24.6795	25.0663	24.7564	23.9939	24.6584	24.1761	24.5628	23.8449	24.4846
H003	2	24.6348	24.5833	24.166	24.6701	24.4289	24.8812	24.9886	24.7859	24.0384	24.6618	24.2447	24.5594	23.9972	24.6504
H003	3	24.5539	24.5501	24.3092	24.6809	24.4736	24.829	25.2253	24.8951	24.1592	24.8267	24.4098	24.718	24.3413	24.8509
H005	1	27.1219	27.1722	27.0923	26.9603	26.9504	26.6297	27.0963	26.6644	100	26.747	25.1402	26.4247	26.3672	26.6773
H005	2	26.4577	26.5593	26.5188	26.5255	26.8531	26.6295	26.9942	26.691	100	26.8405	25.2671	26.5212	26.2993	26.6314
H005	3	26.5141	26.6834	26.5254	26.6488	26.9963	26.7995	27.0713	26.7475	100	26.7898	25.2905	26.4525	26.4893	26.7771
H006	1	25.6843	25.6106	25.0434	25.5706	25.1313	25.6941	25.6949	25.7063	25.0782	25.4995	25.4892	25.5451	25.0125	25.5607
H006	2	25.1238	25.0698	24.9721	25.3802	24.6256	25.2347	25.5219	25.5622	25.1155	25.5902	25.3108	25.3968	24.9077	25.4539
H006	3	25.4498	25.4368	25.0005	25.5057	25.1275	25.6825	25.8769	25.7938	25.0453	25.4916	25.3966	25.4471	25.2476	25.7099
H008	1	23.9584	24.4754	24.569	24.4778	24.0182	24.5288	24.6415	24.5303	25.4082	24.5137	23.0164	24.2915	23.852	24.3695
H008	2	23.9492	24.395	24.5779	24.4046	23.868	24.4515	24.6561	24.5709	25.6162	24.7228	23.0139	24.332	23.9834	24.5788
H008	3	23.9562	24.5215	24.5935	24.5396	24.0888	24.6814	24.9153	24.8574	25.5568	24.6941	23.1808	24.5959	24.2012	24.7173
CAH014	1	24.4031	24.9616	25.651	24.4582	24.0391	24.4179	25.6809	24.495	100	24.5285	23.4425	24.3823	24.567	24.4067
CAH014	2	23.8576	24.3432	25.5492	24.3941	24.0482	24.5132	25.7069	24.5122	100	24.8786	23.4868	24.3351	24.5141	24.5249
CAH014	3	23.9622	24.5404	25.6077	24.6145	24.3705	24.8541	25.9861	24.9563	100	24.8496	23.5618	24.6932	24.8849	24.9093
NA10851	1	26.9762	26.9569	26.7228	26.8481	26.9449	27.0197	27.0631	27.0342	28.1273	27.0188	26.4345	26.9143	26.9698	26.9165
NA10851	2	27.1386	27.129	27.1078	27.1764	27.236	27.1728	27.2558	27.2443	28.5938	27.5187	26.6336	27.183	27.2972	27.27
NA10851	3	26.6731	26.5864	26.9208	26.8341	27.1167	27.0743	27.1715	27.0805	28.1189	27.0442	26.4565	27.0246	27.2938	27.1434
NA12056	1	27.952	27.8676	27.8529	27.7841	27.907	27.8422	27.9033	27.8283	100	27.9435	26.8889	27.6623	27.8555	27.7235
NA12056	2	27.3674	27.1773	27.3251	27.1897	27.3616	27.2416	27.485	27.2531	100	27.7224	26.431	27.1507	27.4047	27.3863
NA12056	3	27.5363	27.4283	27.6286	27.6144	27.747	27.7311	27.8898	27.862	100	27.6603	26.8799	27.8028	27.9343	27.9636
NA12057	1	27.0878	27.141	26.9432	27.1085	27.0497	27.1445	27.0839	27.1458	28.3317	27.1327	26.5226	26.966	27.2173	27.1496
NA12057	2	27.0502	27.074	27.1128	27.1294	27.1783	27.2791	27.4776	27.5473	28.2741	27.3028	26.7529	27.3803	27.4056	27.4401
NA12057	3	26.4452	26.277	26.4736	26.4706	26.5972	26.5506	26.6544	26.5994	27.4021	26.4056	26.0824	26.558	26.6646	26.706
NA10857	1	25.0723	25.7945	100	25.7834	26.1193	25.9241	26.3067	26.2496	100	26.2678	24.964	25.6992	25.7991	25.728
NA10857	2	24.9673	25.7812	100	25.7591	25.9252	25.8151	25.9551	25.7667	100	26.2895	24.7482	25.5046	25.7994	25.7368
NA10857	3	25.2004	25.7448	100	26.1404	26.3317	26.0524	26.2035	26.1083	100	26.1573	25.2636	25.9281	26.4162	26.2476
NA12043	1	25.3832	26.2704	26.889	26.2218	26.0596	26.1257	26.0143	26.1869	100	26.2805	25.0453	25.9786	25.883	25.9525
NA12043	2	25.5751	26.0414	27.0581	26.0691	25.9922	26.1006	26.0849	26.2074	100	26.5917	24.9671	25.9765	26.1758	26.2084
NA12043	3	25.6001	26.1461	27.11	26.2025	26.118	26.2914	26.2583	26.4236	100	26.3769	25.2014	26.1091	26.4206	26.4662
NA12044	1	25.8126	26.4356	27.2368	26.4074	26.4379	26.5549	26.3258	26.3813	100	26.4771	25.3897	26.2103	26.3322	26.3264
NA12044	2	25.9313	26.4851	27.1907	26.4038	26.587	26.5562	26.4742	26.4372	100	26.9183	25.4691	26.2495	26.5085	26.535
NA12044	3	26.0879	26.8154	27.713	26.9763	26.9647	26.994	26.9372	27.0273	100	26.7985	25.9441	26.8188	26.9934	27.0825
NA10859	1	25.9469	25.9315	25.9526	25.9774	26.0273	25.8824	25.9295	25.8708	26.9486	25.8583	25.4024	25.9615	26.0288	25.9687
NA10859	2	25.492	25.4733	25.5677	25.586	25.7161	25.6309	25.7211	25.6341	27.0533	26.0647	25.073	25.4934	25.7278	25.723
NA10859	3	25.4013	25.5895	25.7384	25.6221	25.784	25.7183	25.9889	25.8379	26.8402	25.7001	25.2928	25.7566	25.9616	25.8853
NA11881	1	26.4631	26.4004	26.1239	26.0923	26.4611	26.3425	26.3686	26.2423	100	26.2659	25.3873	26.2237	26.5145	26.2598
NA11881	2	26.6564	26.4216	26.6744	26.3604	26.6478	26.4607	26.5801	26.39	100	26.6509	25.3895	26.1893	26.5606	26.3271
NA11881	3	26.5741	26.456	26.6274	26.4705	26.7985	26.6609	26.7736	26.6068	100	26.479	25.6715	26.4692	26.7137	26.58
NA11882	1	26.3053	26.2922	25.9616	25.7923	26.2594	26.2537	26.2318	26.141	27.2912	26.3059	25.6088	26.0776	26.311	26.189
NA11882	2	26.3155	26.2434	26.303	26.2616	26.3348	26.3041	26.4064	26.2818	27.7637	26.7759	25.8702	26.3602	26.4835	26.3316
NA11882	3	26.7021	26.6372	25.9497	25.9784	26.7974	26.693	26.7555	26.7706	27.719	26.7537	26.1791	26.6624	26.8811	26.7295
NA10854	1	25.7435	26.3135	27.016	26.3063	26.4958	26.5079	26.5721	26.707	100	26.4014	25.1226	26.3601	26.2542	26.4074
NA10854	2	25.3046	25.9742	26.9752	26.1768	26.1941	26.3503	26.0443	26.2162	100	26.8224	24.8969	26.1186	26.0599	26.315
NA10854	3	25.76	26.3617	27.2421	26.3363	26.5014	26.534	26.458	26.4656	100	26.609	25.2805	26.5045	26.7141	26.7639
NA11839	1	26.317	26.7468	27.9045	26.8162	26.7243	26.5653	26.648	26.5258	37.8416	26.5149	25.834	26.531	26.755	26.4744
NA11839	2	26.2957	26.4797	27.4701	26.3723	26.7725	26.5146	26.712	26.5107	100	26.6468	25.7217	26.3422	26.5603	26.4044
NA11839	3	26.2817	26.4398	27.709	26.5663	26.9103	26.6521	26.619	26.608	100	26.6023	25.781	26.4859	26.8782	26.6596
NA11840	1	27.0023	27.1769	26.9489	27.0736	27.0564	27.1784	27.0772	27.1766	28.1306	27.2688	26.3135	27.0193	27.1163	27.1823
NA11840	2	26.8909	26.8234	27.1696	27.1771	27.1194	27.2857	27.1952	27.3045	28.6949	27.783	26.4648	27.233	27.318	27.304
NA11840	3	27.3662	27.3867	27.298	27.3345	27.2779	27.3285	27.5877	27.5629	28.5959	27.5002	26.7758	27.4882	27.6399	27.6516
NA10861	1	26.6144	26.677	26.5913	26.5907	26.8918	26.7984	26.7438	26.71	100	26.7376	25.6151	26.6238	26.463	26.6707
NA10861	2	26.9942	27.1258	26.9387	27.0379	27.0879	27.1855	27.0669	27.1273	100	27.4442	26.0539	27.0716	27.1876	27.2262
NA10861	3	26.6933	26.8306	26.8469	26.8431	27.1217	27.0253	27.1351	27.034	100	27.0496	25.9708	26.9668	26.9823	26.9891
NA11994	1	24.9476	25.6446	25.3756	25.4815	25.1025	25.7245	25.6137	25.7061	100	25.7628	24.0034	25.4006	24.9648	25.6102
NA11994	2	24.7894	25.5043	25.302	25.4848	24.9194	25.5558	25.5248	25.6454	100	26.1011	24.0629	25.5046	24.8533	25.5496
NA11994	3	25.0502	25.747	25.72	25.8252	25.4121	26.0219	25.9756	26.0346	100	26.091	24.3721	25.8564	25.4572	26.0646
NA11995	1	24.8565	24.8252	25.056	25.0044	25.1112	25.0765	25.4175	25.3388	100	25.1704	24.0505	25.0083	25.2775	25.2263
NA11995	2	24.9491	24.928	24.9887	24.9795	24.99	24.9753	25.0414	24.9909	100	25.5573	23.9368	24.7921	25.0935	25.0266
NA11995	3	24.9487	25.0518	25.2206	25.16	25.1778	25.217	25.2588	25.205	100	25.4691	24.2838	25.2069	25.475	25.4314
NA10830	1	26.7272	25.7708	25.7581	25.7009	26.9538	25.7815	25.9518	25.7019	26.8598	25.7465	25.6912	25.6667	26.8649	25.7792
NA10830	2	26.4778	25.5093	25.571	25.4485	26.6809	25.5817	25.7612	25.52	27.009	25.8279	25.4346	25.3988	26.6444	25.5649
NA10830	3	26.7116	25.7908	25.9568	25.934	27.0019	26.0791	26.2059	26.0844	27.0916	26.1521	25.9129	26.117	27.0863	26.2428
NA12154	1	27.3088	26.3047	26.3823	26.3012	27.3441	26.4412	26.3678	26.2272	27.34	26.2958	26.3104	26.1712	27.2633	26.3261
NA12154	2	27.448	26.4099	26.6103	26.5257	27.4995	26.4494	26.5858	26.4791	27.8132	26.6721	26.3728	26.2215	27.4144	26.4132
NA12154	3	27.3949	26.5204	26.5877	26.3969	27.4894	26.567	26.5183	26.5636	27.7965	26.6353	26.702	26.6078	27.652	26.6894
NA12236	1	25.9323	25.8061	25.9945	25.9152	26.1308	26.1141	26.0193	26.0112	27.2227	26.2644	25.1169	25.903	25.9908	25.9818
NA12236	2	25.7578	25.7653	26.342	26.3017	25.9327	25.9485	25.9631	25.9911	27.1816	26.1444	24.9824	25.7708	26.2781	26.2878
NA12236	3	25.6657	25.7333	25.9254	25.9777	25.8713	25.8753	26.1036	26.1118	26.9823	25.9673	25.1404	25.8501	26.0609	26.1581
CAH007	1	27.0122	26.9773	27.3921	27.3101	27.2205	27.0963	27.0856	27.0066	100	27.096	25.9828	26.996	26.9794	26.9989
CAH007	2	26.8834	26.8498	26.8998	27.0159	27.0322	26.9311	27.0801	26.9821	100	27.111	25.8273	26.966	27.0449	27.1535
CAH007	3	26.9494	27.0319	26.9868	27.1196	27.2176	27.1771	27.3309	27.2366	100	27.2195	25.7611	26.6277	27.0032	26.998
CAH012	1	26.366	26.1227	27.4656	26.1514	25.9684	26.0864	100	26.1837	100	26.0445	25.5308	25.9648	27.3665	26.061
CAH012	2	26.4818	26.2528	27.3346	26.2016	26.2031	26.2982	100	26.2644	100	26.5823	25.6114	26.0298	27.5899	26.3411
CAH012	3	26.4232	26.2626	27.5202	26.3397	26.1591	26.3427	100	26.3366	100	26.426	25.6974	26.248	27.6718	26.5832
H007	1	27.0349	27.01	100	26.9388	28.1809	26.9818	28.2378	27.0411	100	26.9799	26.6388	26.8112	100	26.9154
H007	2	26.8589	26.8074	100	26.8435	27.8723	26.743	28.0161	26.8709	100	27.011	26.5095	26.6739	100	26.8706
H007	3	26.857	26.7109	100	26.7292	27.9755	26.7928	28.1316	26.9894	100	26.7735	26.6801	26.7502	100	26.9482
CAH013	1	25.0113	25.6758	26.5609	25.6405	25.3292	26.031	26.8327	25.9288	100	26.0214	24.4595	25.5187	25.9904	26.0542
CAH013	2	24.9675	25.554	26.5298	25.5816	25.0019	25.6379	26.5853	25.7878	100	25.9677	24.7167	25.6558	25.7104	25.6256
CAH013	3	24.7122	25.2752	26.557	25.6664	24.9565	25.5092	26.5539	25.657	100	25.6506	24.5374	25.4071	25.7723	25.6495
CAH015	1	26.2776	26.4517	27.1804	26.3431	26.303	26.3435	27.3149	26.4796	100	26.5054	25.447	26.2592	27.4095	26.4153
CAH015	2	26.1088	26.212	27.1941	26.3088	26.1741	26.3173	27.2008	26.4424	100	26.6119	25.2751	26.2232	27.1726	26.3758
CAH015	3	26.1962	26.257	27.2167	26.4565	26.3553	26.5259	27.4027	26.5103	100	26.547	25.4074	26.3029	27.287	26.4039
CAH016	1	25.5213	26.1425	100	26.0458	25.3639	25.9219	100	26.1168	100	26.2631	25.3055	26.0804	27.0471	26.2331
CAH016	2	25.3551	25.9349	100	25.9789	25.3738	25.9578	100	26.1361	100	26.4327	25.1509	25.982	26.9056	25.9895
CAH016	3	25.2636	25.8471	100	25.9383	25.485	26.0112	100	26.0752	100	26.0692	24.991	25.8018	27.0667	26.0416
H010	1	25.8334	25.751	25.8453	25.6807	26.2252	25.3526	25.0621	25.7333	25.8478	25.783	25.7376	25.7005	25.8599	25.7303
H010	2	25.7621	25.6806	25.9511	25.7447	26.5538	25.8116	25.1013	25.7931	25.6904	25.7089	25.7578	25.7616	25.7243	25.7632
H010	3	25.6838	25.6464	26.1748	26.1878	26.8003	25.9701	25.2593	25.854	25.9673	25.9182	25.6977	25.6549	24.9908	24.908
AI002	1	26.7538	25.9532	25.7445	25.8502	26.5355	25.7487	25.8423	25.9448	26.6622	25.9488	25.3649	25.8838	26.8196	25.9859
AI002	2	26.5211	25.7969	25.7104	25.7207	26.6311	25.862	25.7391	25.8403	26.9135	26.1688	25.2116	25.7042	26.665	25.8222
AI002	3	26.6384	25.8866	25.7107	25.8402	26.7909	25.9959	26.0041	26.0656	26.7931	26.0144	25.505	25.9118	26.9298	26.0769
AI003	1	25.5935	25.5761	25.4985	25.4459	25.5677	25.6588	25.9635	26.0169	36.8927	25.565	24.5871	25.4404	25.2693	25.2787
AI003	2	25.5909	25.5269	25.6049	25.5237	25.4003	25.5656	25.3765	25.5211	39.2875	25.5753	24.5079	25.3693	25.4779	25.4963
AI003	3	25.5011	25.4678	25.5299	25.4831	25.4861	25.6801	25.4997	25.6107	100	25.6262	24.5855	25.3914	25.561	25.4644
AI004	1	25.8612	25.8476	25.6003	25.496	25.5922	25.7129	25.5935	25.6569	100	25.7886	24.6471	25.5767	25.6868	25.6774
AI004	2	25.6918	25.7195	25.8038	25.6343	25.5521	25.7274	25.5603	25.7262	100	25.9725	24.6359	25.5659	25.7941	25.793
AI004	3	25.6153	25.5435	25.7459	25.6047	25.5599	25.7329	25.6056	25.702	100	25.8563	24.712	25.5702	25.8852	25.8431
AI005	1	26.3771	26.4156	26.1739	26.186	26.2119	26.3174	26.1419	26.2509	27.1565	26.3378	25.6103	26.2893	26.1965	26.3346
AI005	2	25.9835	26.1798	26.1828	26.1571	25.9494	26.1229	25.9649	26.1802	27.6416	26.6964	25.4884	26.1184	26.1353	26.2489
AI005	3	26.1846	26.1815	26.1353	26.1829	26.1236	26.2911	26.2064	26.3574	27.1797	26.277	25.607	26.1878	26.2316	26.3077
SD039	1	25.6703	25.5998	25.5981	25.4869	25.4982	25.5795	25.5926	25.6192	100	25.6839	24.5786	25.472	25.603	25.5649
SD039	2	25.6554	25.499	25.4952	25.463	25.5001	25.5206	25.347	25.5419	100	25.7208	24.5529	25.4096	25.6502	25.6938
SD039	3	25.5071	25.4107	25.621	25.5394	25.5822	25.6726	25.6557	25.7288	100	25.7658	24.4886	25.3723	25.7947	25.7571
NTC	1	100	100	100	100	100	100	100	100	100	100	100	100	100	100
NTC	1	100	100	100	100	100	100	100	100	100	100	100	100	100	100
NTC	1	100	100	100	100	100	100	100	100	100	100	100	100	100	100
NTC	2	100	100	100	100	100	100	100	100	100	100	100	100	100	100
NTC	2	100	100	100	100	100	100	100	100	100	100	100	100	100	100
NTC	2	100	100	100	100	100	100	100	100	100	100	100	100	100	100
NTC	3	100	100	100	100	100	100	100	100	100	100	100	100	100	100
NTC	3	100	100	100	100	100	100	100	100	100	100	100	100	100	100
NTC	3	100	100	100	100	100	100	100	100	100	100	100	100	100	100
Raw Cq values of the main qPCR experiments
Outliers were not identified using quartile ± 1.5 * interquartile range criterion. NTC - no template control

## Sheet: raw MLPA peak
		[06p (n=18)].[CYP21A1P-1 (MUT) -113 SNP)]	[06p (n=18)].[CYP21A1P-3 (MUT) del8nt)]	[06p (n=18)].[CYP21A1P-4 (MUT) I172N)]	[06p (n=18)].[CYP21A1P-7 (MUT) F306+T)]	[06p (n=18)].[CYP21A2-1 (WT) wt-113 SNP)]	[06p (n=18)].[CYP21A2-3 (WT) wt I2G-C)]	[06p (n=18)].[CYP21A2-3 (WT) wt I2G-A)]	[06p (n=18)].[CYP21A2-3 (WT) wt del8nt)]	[06p (n=18)].[CYP21A2-4 (WT) wt I172N)]	[06p (n=18)].[CYP21A2-6 (WT) wt V237E)]	[06p (n=18)].[CYP21A2-6 (WT) wt M239K)]	[06p (n=18)].[CYP21A2-7 (WT) wt F306+T)]	[06p (n=18)].[TNXB-35]	[06p (n=18)].[TNXB-31]	[06p (n=18)].[TNXB-26]	[06p (n=18)].[TNXB-23]	[06p (n=18)].[TNXB-19]	[06p (n=18)].[ATF6B-1B]	[05q (n=1)].[Target probe]	[08q (n=1)].[Target probe]	[18q (n=1)].[Target probe]	[References (n=6)].[TNXB-35*]	[References (n=6)].[Reference*]	[References (n=6)].[Reference*]	[References (n=6)].[Reference*]	[References (n=6)].[Reference*]	[References (n=6)].[Reference*]
ID	replicate ID	A1P_-113	A1P_8bp	A1P_I172N	A1P_F306+T	A2_-113	A2_i2spC	A2_i2spA	A2_8bp	A2_I172N	CA2_V237E	CA2_M239K	CA2_ F306+T	TNXB-35	TNXB-31	TNXB-26	TNXB-23	TNXB-19	ATF6B-1B	05q	08q	18q	TNXB-35*	1q	3q	4q	6p	13q
AI001		2335	2596	1062	2743	2762	0	2801	2449	1164	2863	3028	2372	2528	2019	2466	2163	2303	2039	2478	2438	2139	2367	2320	2358	2167	2336	2547
AI002		1457	1299	586	1297	2096	705	1623	2311	1247	3245	1858	2224	2397	1969	2583	2496	2451	2147	2115	2879	2136	2394	2877	2569	2405	2617	2680
AI003		1267	1602	601	1745	1559	0	1167	1469	647	1601	1741	1393	1558	1095	1201	1146	1261	1108	1709	1473	1194	1225	1440	1651	1455	1610	1529
AI004		1344	1505	618	1699	1726	318	519	1501	646	1579	1849	1409	1446	1271	1437	1281	1463	1335	1644	1570	1414	1365	1546	1550	1435	1557	1614
AI005		1364	1657	668	1765	1765	285	631	1611	716	1828	1907	1515	1605	1361	1539	1342	1552	1484	1670	1613	1411	1478	1564	1669	1505	1576	1627
CAH003	A1	2829	2193	1003	2081	1534	0	1805	1847	966	3310	1043	1759	2339	1570	2146	2370	2084	2028	1867	3036	1749	2218	2925	2626	2536	2747	2601
CAH003	A2	2919	2088	906	1952	1147	0	1909	1705	871	3054	795	1567	2184	1320	1839	2088	1769	1781	1718	2772	1443	2012	2715	2702	2347	2814	2475
CAH003	A3	1907	1827	915	1698	1207	0	1466	1599	846	2386	915	1497	1868	1238	1841	1886	1770	1598	1578	2340	1347	1812	2295	2321	1828	2156	2110
CAH003	B1	1787	1589	760	1572	1233	0	1020	1399	716	2113	1130	1343	1555	1143	1495	1509	1490	1344	1503	1859	1212	1568	1832	1837	1622	1861	1714
CAH003	B2	1688	1521	716	1544	1309	0	910	1371	708	2059	1178	1334	1548	1154	1542	1524	1456	1328	1439	1863	1327	1486	1771	1763	1627	1807	1678
CAH003	B3	1784	1550	742	1514	1290	0	940	1349	769	2068	1112	1321	1448	1207	1585	1573	1580	1366	1377	1929	1337	1547	1860	1770	1614	1801	1644
CAH003	C1	1957	1284	577	1193	811	0	1221	1088	558	2062	542	1041	1283	974	1317	1464	1227	1285	1037	1889	1060	1398	1802	1513	1344	1632	1517
CAH003	C2	2017	1323	570	1125	695	0	1279	1022	523	2063	492	1040	1267	890	1237	1338	1160	1200	944	1918	953	1392	1827	1659	1371	1811	1445
CAH003	C3	2039	1380	594	1296	920	0	1174	1140	666	2092	638	1136	1338	978	1377	1435	1276	1211	1130	1976	1155	1412	1831	1671	1514	1865	1607
CAH007		1676	1751	1556	1821	1716	0	1661	1641	0	2108	1778	1564	1632	1442	1665	1542	1708	1451	1828	1958	1685	1621	1925	1898	1781	1981	1767
CAH012		1890	2779	791	1663	0	0	0	0	410	1186	535	639	1615	1200	1575	1790	1716	1364	1400	1846	1291	1526	1979	1795	1752	1847	1675
CAH013		2020	2555	749	1931	941	432	0	808	765	1911	1851	1582	1726	1380	1645	1455	1562	1430	1760	1754	1446	1490	1757	1760	1779	1813	1854
CAH015		1707	1881	828	1886	736	0	1192	805	408	1353	672	765	1911	1352	1675	1644	1536	1476	1524	2047	1329	1623	2037	1822	1859	1902	1904
CAH016		1287	2203	639	804	717	0	738	0	354	914	785	1336	1426	1109	1284	1242	1283	1143	1447	1486	1168	1240	1455	1533	1454	1486	1505
H001	A1	3090	2993	1490	3082	1759	528	1469	1806	985	2765	1556	1624	2078	1630	2078	2091	2003	1785	1813	2581	1814	2074	2464	2357	2133	2373	2255
H001	A2	3216	2904	1383	2917	1631	544	1566	1764	923	2804	1378	1581	2113	1568	2050	2035	1929	1843	1932	2511	1842	2031	2433	2243	2122	2374	2186
H001	A3	2891	2609	1272	2608	1580	434	1422	1556	904	2378	1303	1431	1907	1465	1871	1874	1766	1639	1703	2307	1597	1828	2175	2038	1937	2113	1982
H001	B1	2167	2078	997	2163	1414	390	1027	1244	717	1940	1293	1234	1424	1265	1563	1474	1506	1343	1260	1690	1340	1512	1723	1495	1479	1499	1579
H001	B2	3095	3124	1461	3189	2185	580	1409	1852	1069	2736	1951	1794	2125	1914	2328	2147	2246	1954	1947	2439	2070	2077	2438	2177	2165	2260	2311
H001	B3	2519	2354	1167	2511	1640	463	1163	1499	819	2173	1498	1374	1585	1355	1712	1658	1691	1518	1583	1941	1555	1633	1920	1719	1681	1775	1770
H001	C1	2320	2126	1029	2168	1399	377	1076	1256	699	1943	1256	1214	1410	1228	1582	1501	1522	1323	1350	1838	1366	1531	1818	1563	1518	1647	1596
H001	C2	2304	2107	1055	2204	1322	345	1091	1329	705	1954	1214	1261	1488	1154	1495	1450	1490	1289	1410	1758	1311	1498	1729	1641	1522	1660	1561
H001	C3	2295	1961	950	1969	1168	363	993	1142	633	1889	1074	1153	1327	1091	1496	1414	1330	1244	1271	1665	1198	1382	1637	1481	1463	1593	1481
H004	A1	3134	2393	496	2187	2213	583	3620	2896	1918	4797	1500	2716	2445	1753	2258	2492	2393	2154	1958	3531	2022	2515	3279	3061	2403	3144	2793
H004	A2	4010	2520	461	2201	1865	792	4513	2890	1897	5465	1079	2712	2634	1814	2533	2796	2200	2400	1767	4071	1859	2678	3662	3159	2543	3517	3129
H004	A3	2207	1542	330	1390	1277	406	2543	1795	1231	3070	867	1652	1734	1067	1455	1622	1303	1399	1237	2257	1106	1524	2059	1933	1534	2090	1796
H004	B1	2792	2239	568	2400	3127	627	2495	3095	2218	4339	2736	2946	2382	1907	2528	2356	2436	2169	2200	2862	2169	2392	2850	2589	2382	2661	2599
H004	B2	2348	2038	511	2052	2625	511	2201	2643	1880	3753	2239	2625	2139	1612	2183	2098	2117	1902	1867	2527	1984	2101	2518	2255	2082	2399	2332
H004	B3	1882	1648	406	1732	2304	469	1706	2290	1648	3106	2022	2189	1714	1393	1842	1764	1739	1544	1670	2053	1588	1709	2050	1963	1775	1935	1889
H004	C1	1840	1282	285	1196	1251	278	1957	1588	1079	2681	997	1547	1329	1042	1325	1408	1375	1214	1018	1929	1107	1399	1757	1593	1338	1699	1540
H004	C2	2331	1329	312	1218	1131	384	2466	1613	1107	3134	818	1642	1452	1080	1387	1500	1278	1275	1001	2223	1079	1566	2071	1698	1368	1895	1653
H004	C3	1345	935	231	899	1037	237	1380	1239	907	2056	823	1208	1009	813	1007	1083	999	930	839	1391	855	1066	1349	1211	1085	1278	1134
H007		918	816	0	0	731	0	835	834	803	2045	1291	1566	1535	1263	1678	1513	1495	1417	1402	1804	1479	1535	1811	1677	1636	1708	1678
H009		1250	1603	597	1716	811	0	633	709	334	823	885	684	1394	1126	1309	1192	1245	1161	1475	1368	1131	1235	1366	1374	1331	1415	1414
H010		921	984	0	1145	3066	428	1287	2735	1642	2869	3161	2727	1836	1545	1822	1622	1785	1798	1898	2066	1792	1726	2030	1973	1877	1936	2085
SD039		2212	2752	1093	2833	2684	653	971	2424	1098	2850	2980	2247	2475	2093	2452	2189	2262	2152	2657	2461	2064	2154	2449	2608	2137	2367	2494
COX-QBL		0	0	0	0	1766	1087	0	1901	900	2318	1656	2032	1884	1534	1840	1671	1805	1622	1785	1975	1583	1813	1863	1989	1690	1887	2008
NA10830		1572	1389	646	1369	2096	838	1603	2420	1264	3579	1727	2361	2657	2034	2700	2603	2420	2266	2326	3027	2108	2630	2995	2845	2658	2785	2870
NA10851		1288	1313	621	1329	1082	0	1348	1235	584	1681	1063	1131	1404	951	1150	1169	1146	1086	1216	1426	985	1229	1310	1456	1200	1359	1381
NA10854		1979	2269	939	2167	1696	492	1331	1978	995	2896	1706	1896	2416	1569	1799	1797	1692	1682	2091	2199	1357	1796	2181	2385	2187	2297	2298
NA10857		2164	1824	823	1785	1195	564	1302	1531	844	2572	1093	1520	1918	1489	1662	1781	1663	1666	1536	2299	1356	1839	2124	2193	1837	1922	1951
NA10859		2723	1820	745	1681	858	613	1854	1439	720	2727	737	1357	1849	1230	1611	1700	1516	1532	1381	2503	1177	1888	2523	2241	1710	2391	2046
NA10861		2926	1673	585	1489	711	0	3706	1298	665	2840	563	1276	1872	1163	1503	1768	1581	1663	1112	2767	1088	1870	2498	2014	1705	2089	2173
NA11839		2415	2247	1088	2216	1765	582	1396	2001	1024	3010	1517	1815	2403	1765	2157	2166	2079	2032	2138	2471	1816	2191	2427	2470	2116	2339	2402
NA11840		3039	1962	772	1639	1039	0	3930	1539	796	3256	645	1467	2187	1369	1719	2096	1661	1707	1398	2722	1291	2016	2488	2509	1827	2381	2256
NA11881		1517	1641	711	1586	1206	0	1694	1435	707	2088	1160	1352	1796	1159	1369	1393	1312	1338	1515	1638	1044	1388	1548	1761	1392	1662	1619
NA11882		2012	1829	749	1762	1186	514	1336	1518	747	2481	1011	1411	1825	1313	1539	1660	1574	1433	1519	2028	1299	1651	2031	2037	1667	2039	1888
NA11994		4439	3025	1033	2515	943	598	2497	1559	689	3470	655	1529	2286	1291	1565	2076	1656	1687	1457	2987	1228	1960	2684	2618	1844	2544	2393
NA11995		0	1518	816	706	480	0	1680	1035	813	2050	930	728	1491	814	1254	967	1415	1000	1049	905	942	1065	2725	1923	2119	1395	808
NA12043		1463	2065	880	1940	1161	377	1367	1712	819	2588	1201	1598	2437	1263	1484	1531	1324	1376	1797	1949	1037	1466	1951	2137	1940	2037	2046
NA12044		2943	2081	758	1977	1233	0	3493	1670	955	3091	959	1570	2196	1605	2148	2314	2001	1845	1617	2864	1524	2229	2775	2499	1945	2487	2373
NA12056		2865	2073	962	2004	1303	585	1838	1765	839	3142	1022	1634	2206	1458	1900	2025	2031	1784	1447	2753	1501	2151	2635	2314	1935	2294	2334
NA12057		1884	2019	829	1904	1310	419	1235	1705	844	2318	1277	1592	2052	1370	1627	1718	1634	1487	1768	2135	1401	1684	2039	2266	1757	2179	2018
NA12154		1048	671	297	667	786	428	1159	1174	514	2082	636	1098	1402	1008	1232	1311	1104	1170	1085	1701	883	1372	1652	1539	1305	1577	1431
NA12236		2465	1949	904	1957	1540	0	2662	1736	895	2842	1380	1676	2108	1603	2011	2044	1997	1832	1636	2364	1599	2055	2278	2199	1802	2090	2251
CAH008		3855	2650	1430	2242	497	770	0	652	0	1523	404	689	1758	1355	1740	1747	1544	1559	1262	2721	1400	2008	2420	2054	2038	2271	1985
CAH009		2185	1830	1170	1843	1004	0	934	1007	316	1835	889	1017	1258	1007	1296	1249	1216	1150	1089	1610	1197	1328	1592	1446	1316	1457	1389
CAH010		0	816	0	0	946	0	0	702	696	2245	775	1417	1521	1164	1533	1477	1457	1336	1129	2135	1235	1623	2043	1760	1704	1864	1739
CAH011		3443	2418	1066	2121	920	0	1072	1247	697	2557	806	1238	1659	1232	1566	1652	1536	1519	1265	2478	1297	1821	2288	2060	1871	2010	1852
CAH014		2335	1699	321	933	322	415	1672	312	322	1973	203	685	1115	734	885	1181	961	966	591	2050	633	1258	1879	1458	1207	1695	1442
H002		2780	2100	1068	1969	1126	0	2074	1096	655	2183	985	1161	1472	1192	1487	1552	1396	1267	1222	1865	1236	1521	1884	1741	1458	1663	1640
H003		1952	1751	855	1754	1117	0	1448	905	590	1606	1050	993	1155	1019	1290	1208	1231	1045	1074	1345	1147	1237	1423	1356	1229	1270	1357
H005		1880	1219	568	1214	739	0	2028	981	556	1970	596	1078	1272	901	1190	1221	1186	1175	986	1812	1073	1332	1743	1512	1369	1627	1416
H006		1887	2090	973	2140	1392	0	1330	1316	670	1701	1384	1201	1387	1134	1452	1306	1402	1251	1390	1605	1287	1382	1508	1598	1436	1618	1491
H008		2384	2060	983	1379	1233	323	1027	1189	690	1936	1038	1783	1390	1177	1559	1449	1439	1274	1235	1781	1278	1454	1747	1582	1478	1636	1601
Raw peak heights of MLPA probes
Coffalyser software with the default settings was used for the determination.

## Sheet: raw MLPA DQ
ID	replicate ID	CYP21A1P-1 (MUT) -113 SNP	CYP21A1P-3 (MUT) del8nt	CYP21A1P-4 (MUT) I172N	CYP21A1P-7 (MUT) F306+T	CYP21A2-1 (WT) wt-113 SNP	CYP21A2-3 (WT) wt I2G-C	CYP21A2-3 (WT) wt I2G-A	CYP21A2-3 (WT) wt del8nt	CYP21A2-4 (WT) wt I172N	CYP21A2-6 (WT) wt V237E	CYP21A2-6 (WT) wt M239K	CYP21A2-7 (WT) wt F306+T	avr DQ CA1P	SD DQ CA1P	avr DQ CA2	SD DQ CA2
AI001		1.1	1.04	0.99	0.98	1.04	0	2.93	1.03	1.06	1.04	1.08	1.03	1.0275	0.0476314	1.04	0.0122474
AI002		0.62	0.48	0.5	0.42	0.71	1.05	1.54	0.89	1.03	1.07	0.6	0.88	0.505	0.0726292	0.9675	0.083778
AI003		0.99	0.96	0.92	0.96	1	0	1.97	0.92	0.96	0.91	0.98	0.93	0.9575	0.0248747	0.93	0.0187083
AI004		1.02	0.91	0.91	0.92	1.05	1	0.79	0.95	0.91	0.88	1.02	0.94	0.94	0.0463681	0.92	0.0273861
AI005		1	0.98	0.95	0.93	1.04	0.87	0.93	0.99	0.98	0.99	1.02	0.98	0.965	0.0269258	0.985	0.005
CAH003	B1	1.16	0.84	0.97	0.75	0.64	0	1.45	0.78	0.89	1.03	0.54	0.78	0.93	0.15411	0.87	0.102713
CAH007		1.03	0.88	1.89	0.83	0.85	0	2.25	0.87	0	0.98	0.81	0.87	0.913333	0.0849837	0.906667	0.0518545
CAH012		1.19	1.47	0.99	0.79	0	0	0	0	0.5	0.57	0.25	0.37	1.47		0
CAH013		1.31	1.31	0.95	0.91	0.49	0.95	0	0.44	0.95	0.92	0.88	0.9	1.31		0.44
CAH015		1.02	0.94	0.98	0.84	0.35	0	1.57	0.42	0.47	0.62	0.3	0.42	0.945	0.0668954	0.4825	0.081968
CAH016		1.02	1.39	0.99	0.46	0.46	0	1.27	0	0.53	0.54	0.46	0.93	1.39		0
H001	B1	1.49	1.28	1.38	1.17	0.77	0.96	1.6	0.8	0.97	1.06	0.69	0.81	1.33	0.118533	0.91	0.109772
H004	B1	1.2	0.81	0.49	0.78	1.07	0.94	2.38	1.18	1.84	1.43	0.89	1.16	0.82	0.252488	1.4025	0.274078
H007		0.6	0.45	0	0	0.38	0	1.22	0.49	1.02	1.03	0.64	0.95	0.525		0.4975	0.0160078
H009		1.08	0.99	0.99	0.83				0.45	0.53	0.64		0.48	0.9725	0.0901041	0.525	0.0722842
H010		0.53	0.46	0	0.49	1.44	0.85	1.63	1.35	1.83	1.25	1.35	1.41	0.37	0.215058	1.46	0.221133
SD039		1.02	1.03	0.93	1.03	1.03	1	0.97	1.06	1.01	0.99	1.05	1.03	1.0025	0.0420565	1.0225	0.0258602
COX-QBL		0	0	0	0	0.84	2.23	0	0.98	1.03	1.04	0.73	1.09	0	0	1.035	0.0390512
NA10830		0.64	0.46	0.51	0.42	0.69	1.17	1.37	0.87	0.99	1.09	0.53	0.91	0.5075	0.0828779	0.965	0.084113
NA10851		1.1	0.91	1.04	0.85	0.75	0	2.43	0.94	0.96	1.08	0.69	0.91	0.975	0.0996243	0.9725	0.0645659
NA10854		1.06	0.92	0.98	0.82	0.74	0.89	1.53	0.85	1.01	1.12	0.66	0.87	0.945	0.0876071	0.9625	0.109858
NA10857		1.24	0.84	0.92	0.76	0.55	1.11	1.56	0.78	0.93	1.1	0.47	0.82	0.94	0.182209	0.9075	0.123971
NA10859		1.46	0.79	0.78	0.67	0.37	1.13	2.09	0.69	0.74	1.1	0.3	0.69	0.925	0.31245	0.805	0.171537
NA10861		1.53	0.77	0.62	0.61	0.3	0	4.37	0.63	0.68	1.18	0.23	0.64	0.8825	0.379168	0.7825	0.230258
NA11839		1.17	0.88	1.03	0.8	0.69	0.97	1.42	0.86	0.95	1.09	0.56	0.83	0.97	0.141951	0.9325	0.101088
NA11840		1.5	0.79	0.75	0.61	0.41	0	4.08	0.68	0.76	1.2	0.24	0.68	0.9125	0.345715	0.83	0.216102
NA11881		1.11	0.97	1.02	0.87	0.71	0	2.6	0.93	0.99	1.14	0.64	0.93	0.9925	0.0867107	0.9975	0.0858414
NA11882		1.21	0.89	0.88	0.79	0.57	1.06	1.69	0.81	0.86	1.12	0.46	0.8	0.9425	0.159276	0.8975	0.130456
NA11994		2.12	1.17	0.96	0.89	0.36	0.98	2.5	0.66	0.63	1.24	0.24	0.69	1.285	0.492976	0.805	0.252042
NA11995		0	0.89	1.34	0.4	0.34	0	3	0.64	1.28	1.2	0.54	0.49	0.6575	0.504598	0.9025	0.34281
NA12043		0.85	0.97	0.99	0.84	0.54	0.75	1.66	0.88	0.91	1.12	0.53	0.87	0.9125	0.0679614	0.945	0.102103
NA12044		1.39	0.8	0.7	0.7	0.47	0	3.46	0.7	0.87	1.09	0.34	0.7	0.8975	0.287261	0.84	0.160156
NA12056		1.35	0.86	0.91	0.74	0.49	0.98	1.95	0.77	0.78	1.17	0.37	0.73	0.965	0.230705	0.8625	0.178518
NA12057		1.09	0.94	0.93	0.82	0.61	0.83	1.49	0.87	0.93	1	0.56	0.86	0.945	0.0960469	0.915	0.0559017
NA12154		0.78	0.42	0.44	0.37	0.47	1.11	1.91	0.77	0.74	1.19	0.36	0.75	0.5025	0.162231	0.8625	0.18939
NA12236		1.24	0.87	0.91	0.77	0.61	0	3.01	0.81	0.88	1.13	0.54	0.8	0.9475	0.176405	0.905	0.13351
CAH008		2.07	1.14	1.49	0.86	0.21	1.72	0	0.29	0	0.6	0.16	0.32	1.35667	0.517193	0.403333	0.139603
CAH009		1.78	1.19	1.85	1.08	0.66	0	1.53	0.68	0.48	1.1	0.53	0.73	1.35	0.307354	0.836667	0.18732
CAH010		0	0.42	0	0	0.49	0	0	0.38	0.84	1.07	0.37	0.8	0.42		0.43375	0.0601431
CAH011		2.02	1.14	1.22	0.89	0.44	0	1.27	0.61	0.76	1.11	0.35	0.64	1.3175	0.42346	0.78	0.19862
CAH014		1.85	1.08	0.49	0.53	0.21	1.37	2.67	0.21	0.47	1.16	0.12	0.48
H002		1.95	1.18	1.45	0.99	0.63	0	2.93	0.64	0.85	1.13	0.5	0.71	1.3925	0.360997	0.8325	0.187667
H003		1.72	1.23	1.46	1.11	0.79	0	2.57	0.66	0.96	1.04	0.67	0.77	1.38	0.233131	0.8575	0.150395
H005		1.45	0.76	0.85	0.67	0.46	0	3.16	0.63	0.8	1.12	0.34	0.73	0.9325	0.305481	0.82	0.183439
H006		1.44	1.28	1.44	1.17	0.86	0	2.05	0.84	0.95	0.96	0.77	0.81	1.3325	0.114319	0.89	0.0659545
H008		1.73	1.2	1.38	0.72	0.72	0.97	1.5	0.72	0.93	1.04	0.55	1.14	1.2575	0.364169	0.9575	0.155945
H001	A1		1.2						0.79
H001	B1		1.28						0.8
H001	C1		1.22						0.75
H001	A2		1.19						0.79
H001	B2		1.31						0.81
H001	C2		1.21						0.8
H001	A3		1.18						0.77
H001	B3		1.27						0.85
H001	C3		1.19						0.72
H004	A1		0.77						1.02
H004	B1		0.81						1.18
H004	C1		0.75						0.97
H004	A2		0.77						0.96
H004	B2		0.83						1.13
H004	C2		0.71						0.9
H004	A3		0.8						1.02
H004	B3		0.81						1.19
H004	C3		0.73						1
CAH003	A1		0.78						0.72
CAH003	B1		0.84						0.78
CAH003	C1		0.77						0.68
CAH003	A2		0.76						0.68
CAH003	B2		0.82						0.78
CAH003	C2		0.76						0.7
CAH003	A3		0.8						0.77
CAH003	B3		0.85						0.78
CAH003	C3		0.78						0.67
			0.0337567						0.0339199
			0.0519873						0.0125
			0.0406556						0.0840697
			0.0393354						0.103814
			0.0779221						0.119703
			0.0558833						0.097573
			0.0475222						0.0692645
			0.0444116						0.0734931
			0.044513						0.0821995
			4.8443						7.51707
Raw dosage quotient of CYP21A1P and CYP21A2 MLPA probes
Coffalyser software with the default settings was used for the determination.

## Sheet: raw robustness precision Cq
			CYP21A1P assay		CYP21A2 aasay
setting	sample ID	replicate	CYP21A1P	RPPH1	CYP21A2	RPPH1
LightCycler 1.0 + Sybr Green	CAH003 A	1	24.88		24.46
LightCycler 1.0 + Sybr Green	CAH003 A	2	24.95		25
LightCycler 1.0 + Sybr Green	CAH003 A	3	24.72		24.72
LightCycler 1.0 + Sybr Green	CAH003 B	1	24.78		24.44
LightCycler 1.0 + Sybr Green	CAH003 B	2	24.86		25.21
LightCycler 1.0 + Sybr Green	CAH003 B	3	24.68		24.65
LightCycler 1.0 + Sybr Green	CAH003 C	1	24.71		24.52
LightCycler 1.0 + Sybr Green	CAH003 C	2	24.71		24.87
LightCycler 1.0 + Sybr Green	CAH003 C	3	25.05		24.68
LightCycler 1.0 + Sybr Green	H001 A	1	23.94		24.55
LightCycler 1.0 + Sybr Green	H001 A	2	24.45		24.99
LightCycler 1.0 + Sybr Green	H001 A	3	24.17		24.87
LightCycler 1.0 + Sybr Green	H001 B	1	23.93		24.81
LightCycler 1.0 + Sybr Green	H001 B	2	24.55		25.16
LightCycler 1.0 + Sybr Green	H001 B	3	24.64		24.84
LightCycler 1.0 + Sybr Green	H001 C	1	23.98		24.57
LightCycler 1.0 + Sybr Green	H001 C	2	24.44		25.06
LightCycler 1.0 + Sybr Green	H001 C	3	24.26		24.86
LightCycler 1.0 + Sybr Green	H004 A	1	25.21		24.07
LightCycler 1.0 + Sybr Green	H004 A	2	24.83		24.64
LightCycler 1.0 + Sybr Green	H004 A	3	25.17		24.27
LightCycler 1.0 + Sybr Green	H004 B	1	25.12		24.07
LightCycler 1.0 + Sybr Green	H004 B	2	24.91		24.63
LightCycler 1.0 + Sybr Green	H004 B	3	24.84		24.35
LightCycler 1.0 + Sybr Green	H004 C	1	24.84		24.04
LightCycler 1.0 + Sybr Green	H004 C	2	25.11		24.6
LightCycler 1.0 + Sybr Green	H004 C	3	24.85		24.32
2x total volume (FAMM + GS7)	CAH003 A	1	25.7389	25.6679	25.5389	25.535
2x total volume (FAMM + GS7)	CAH003 A	2	25.6361	25.6477	25.7101	25.6059
2x total volume (FAMM + GS7)	CAH003 A	3	25.8294	25.6976	25.9476	25.9135
2x total volume (FAMM + GS7)	CAH003 B	1	25.6167	25.576	25.3897	25.5048
2x total volume (FAMM + GS7)	CAH003 B	2	25.9695	25.9259	25.7182	25.6781
2x total volume (FAMM + GS7)	CAH003 B	3	25.7518	25.7292	25.8912	25.8607
2x total volume (FAMM + GS7)	CAH003 C	1	25.7003	25.6509	25.4599	25.5448
2x total volume (FAMM + GS7)	CAH003 C	2	25.9387	25.8335	25.8576	25.8078
2x total volume (FAMM + GS7)	CAH003 C	3	25.832	25.6561	25.8109	25.6812
2x total volume (FAMM + GS7)	H001 A	1	25.1268	25.8942	25.7677	25.9768
2x total volume (FAMM + GS7)	H001 A	2	25.1353	25.9082	26.0458	25.9694
2x total volume (FAMM + GS7)	H001 A	3	25.1825	25.9818	26.0697	26.1399
2x total volume (FAMM + GS7)	H001 B	1	25.2637	25.9416	25.8228	25.9482
2x total volume (FAMM + GS7)	H001 B	2	25.2519	25.9822	26.0367	26.0312
2x total volume (FAMM + GS7)	H001 B	3	25.1953	25.9403	25.9549	26.0522
2x total volume (FAMM + GS7)	H001 C	1	25.2274	25.9744	25.6983	25.715
2x total volume (FAMM + GS7)	H001 C	2	25.3322	26.0585	25.9437	25.8695
2x total volume (FAMM + GS7)	H001 C	3	25.3389	26.0343	25.9499	25.8677
2x total volume (FAMM + GS7)	H004 A	1	25.533	25.3155	25.0809	25.448
2x total volume (FAMM + GS7)	H004 A	2	25.5968	25.4853	25.3834	25.7445
2x total volume (FAMM + GS7)	H004 A	3	25.755	25.594	25.3632	25.7723
2x total volume (FAMM + GS7)	H004 B	1	25.7088	25.6012	24.9563	25.389
2x total volume (FAMM + GS7)	H004 B	2	25.6021	25.527	25.2889	25.6407
2x total volume (FAMM + GS7)	H004 B	3	25.6918	25.5453	25.32	25.7248
2x total volume (FAMM + GS7)	H004 C	1	25.6562	25.4711	24.9598	25.4938
2x total volume (FAMM + GS7)	H004 C	2	25.5734	25.4597	25.2647	25.6167
2x total volume (FAMM + GS7)	H004 C	3	25.7664	25.5438	25.2804	25.6486
64 °C annealing T (FAMM + GS7)	CAH003 A	1	25.6607	25.5199	25.5778	25.4479
64 °C annealing T (FAMM + GS7)	CAH003 A	2	25.6218	25.4551	25.6768	25.5197
64 °C annealing T (FAMM + GS7)	CAH003 A	3	25.8471	25.6081	25.6075	25.4813
64 °C annealing T (FAMM + GS7)	CAH003 B	1	25.6547	25.5861	25.5388	25.4522
64 °C annealing T (FAMM + GS7)	CAH003 B	2	25.5913	25.5069	25.6106	25.5014
64 °C annealing T (FAMM + GS7)	CAH003 B	3	25.9374	25.7583	25.6176	25.535
64 °C annealing T (FAMM + GS7)	CAH003 C	1	25.4025	25.4811	25.4595	25.4008
64 °C annealing T (FAMM + GS7)	CAH003 C	2	25.4677	25.4579	25.534	25.4772
64 °C annealing T (FAMM + GS7)	CAH003 C	3	25.5205	25.5737	25.4876	25.4211
64 °C annealing T (FAMM + GS7)	H001 A	1	25.2487	25.8774	25.5875	25.7115
64 °C annealing T (FAMM + GS7)	H001 A	2	25.0937	25.7118	25.6557	25.7745
64 °C annealing T (FAMM + GS7)	H001 A	3	25.1748	25.7928	25.5749	25.7508
64 °C annealing T (FAMM + GS7)	H001 B	1	25.3244	25.9726	25.8901	25.9697
64 °C annealing T (FAMM + GS7)	H001 B	2	25.1773	25.8266	25.8543	25.9146
64 °C annealing T (FAMM + GS7)	H001 B	3	25.3439	25.9476	25.7217	25.8927
64 °C annealing T (FAMM + GS7)	H001 C	1	25.1642	25.885	25.564	25.6989
64 °C annealing T (FAMM + GS7)	H001 C	2	25.1612	25.9043	25.8223	25.8996
64 °C annealing T (FAMM + GS7)	H001 C	3	25.3298	25.9753	25.6781	25.8575
64 °C annealing T (FAMM + GS7)	H004 A	1	25.2496	25.3451	24.574	25.2038
64 °C annealing T (FAMM + GS7)	H004 A	2	25.2589	25.394	25.0033	25.515
64 °C annealing T (FAMM + GS7)	H004 A	3	25.3605	25.4089	24.8663	25.4089
64 °C annealing T (FAMM + GS7)	H004 B	1	25.4161	25.4599	24.7578	25.2656
64 °C annealing T (FAMM + GS7)	H004 B	2	25.0693	25.08	24.8364	25.2771
64 °C annealing T (FAMM + GS7)	H004 B	3	25.6321	25.6037	24.9137	25.4144
64 °C annealing T (FAMM + GS7)	H004 C	1	25.3415	25.3802	24.8284	25.2563
64 °C annealing T (FAMM + GS7)	H004 C	2	25.4418	25.4655	24.8599	25.2488
64 °C annealing T (FAMM + GS7)	H004 C	3	25.5318	25.4459	24.8346	25.2984
lower primer concentration (FAMM + GS7)	CAH003 A	1	26.5744	26.5513	26.7343	26.5992
lower primer concentration (FAMM + GS7)	CAH003 A	2	26.5695	26.5352	26.625	26.5356
lower primer concentration (FAMM + GS7)	CAH003 A	3	26.5695	26.5352	26.625	26.5356
lower primer concentration (FAMM + GS7)	CAH003 B	1	26.525	26.4511	26.7065	26.635
lower primer concentration (FAMM + GS7)	CAH003 B	2	26.5148	26.4724	26.4986	26.4491
lower primer concentration (FAMM + GS7)	CAH003 B	3	26.5148	26.4724	26.4986	26.4491
lower primer concentration (FAMM + GS7)	CAH003 C	1	26.5732	26.4496	26.8111	26.6874
lower primer concentration (FAMM + GS7)	CAH003 C	2	26.5788	26.4749	26.3845	26.4018
lower primer concentration (FAMM + GS7)	CAH003 C	3	26.5788	26.4749	26.3845	26.4018
lower primer concentration (FAMM + GS7)	H001 A	1	26.0499	26.7433	26.7527	26.9047
lower primer concentration (FAMM + GS7)	H001 A	2	26.0462	26.7634	26.6586	26.7776
lower primer concentration (FAMM + GS7)	H001 A	3	26.0462	26.7634	26.6586	26.7776
lower primer concentration (FAMM + GS7)	H001 B	1	26.1433	26.7895	26.8517	26.9022
lower primer concentration (FAMM + GS7)	H001 B	2	26.0741	26.8276	26.6356	26.8083
lower primer concentration (FAMM + GS7)	H001 B	3	26.0741	26.8276	26.6356	26.8083
lower primer concentration (FAMM + GS7)	H001 C	1	26.1044	26.8118	26.6874	26.9043
lower primer concentration (FAMM + GS7)	H001 C	2	26.1167	26.8935	26.5043	26.7773
lower primer concentration (FAMM + GS7)	H001 C	3	26.1167	26.8935	26.5043	26.7773
lower primer concentration (FAMM + GS7)	H004 A	1	26.3342	26.4101	25.8848	26.4237
lower primer concentration (FAMM + GS7)	H004 A	2	26.4033	26.453	25.9794	26.4361
lower primer concentration (FAMM + GS7)	H004 A	3	26.4033	26.453	25.9794	26.4361
lower primer concentration (FAMM + GS7)	H004 B	1	26.3617	26.3133	26.0142	26.496
lower primer concentration (FAMM + GS7)	H004 B	2	26.1918	26.3164	25.9755	26.4965
lower primer concentration (FAMM + GS7)	H004 B	3	26.1918	26.3164	25.9755	26.4965
lower primer concentration (FAMM + GS7)	H004 C	1	26.3421	26.3882	25.9495	26.5231
lower primer concentration (FAMM + GS7)	H004 C	2	26.3101	26.3938	25.8124	26.3861
lower primer concentration (FAMM + GS7)	H004 C	3	26.3101	26.3938	25.8124	26.3861
lower probe concentration (FAMM + GS7)	CAH003 A	1	25.8078	25.6401	25.6011	25.4918
lower probe concentration (FAMM + GS7)	CAH003 A	2	25.6518	25.502	25.5035	25.6458
lower probe concentration (FAMM + GS7)	CAH003 A	3	25.7514	25.5686	25.8424	25.5736
lower probe concentration (FAMM + GS7)	CAH003 B	1	25.8141	25.6525	25.6638	25.5269
lower probe concentration (FAMM + GS7)	CAH003 B	2	25.6604	25.5514	25.2645	25.4532
lower probe concentration (FAMM + GS7)	CAH003 B	3	25.6192	25.5427	25.7421	25.5994
lower probe concentration (FAMM + GS7)	CAH003 C	1	25.5755	25.6199	25.7233	25.571
lower probe concentration (FAMM + GS7)	CAH003 C	2	25.5831	25.5497	25.2421	25.3517
lower probe concentration (FAMM + GS7)	CAH003 C	3	25.4712	25.9349	25.6925	25.5742
lower probe concentration (FAMM + GS7)	H001 A	1	25.2563	25.9041	25.7451	25.7187
lower probe concentration (FAMM + GS7)	H001 A	2	25.2504	25.9885	25.7054	25.9223
lower probe concentration (FAMM + GS7)	H001 A	3	25.1909	25.7434	25.7312	25.8732
lower probe concentration (FAMM + GS7)	H001 B	1	25.1938	25.8583	25.8617	25.9675
lower probe concentration (FAMM + GS7)	H001 B	2	25.3485	25.9745	25.9846	26.1159
lower probe concentration (FAMM + GS7)	H001 B	3	25.1686	25.8036	25.8707	25.9505
lower probe concentration (FAMM + GS7)	H001 C	1	25.147	25.8345	25.8625	25.8688
lower probe concentration (FAMM + GS7)	H001 C	2	25.1112	25.8742	25.9254	26.0251
lower probe concentration (FAMM + GS7)	H001 C	3	25.1506	25.9288	25.7462	25.8866
lower probe concentration (FAMM + GS7)	H004 A	1	25.3865	25.4505	24.9937	25.4852
lower probe concentration (FAMM + GS7)	H004 A	2	25.2471	25.375	24.6897	25.2857
lower probe concentration (FAMM + GS7)	H004 A	3	25.4545	25.4916	25.0325	25.5055
lower probe concentration (FAMM + GS7)	H004 B	1	25.4916	25.531	25.1128	25.5293
lower probe concentration (FAMM + GS7)	H004 B	2	25.3735	25.3543	24.9473	25.5399
lower probe concentration (FAMM + GS7)	H004 B	3	25.4881	25.4665	25.0178	25.548
lower probe concentration (FAMM + GS7)	H004 C	1	25.5458	25.5461	24.9644	25.4169
lower probe concentration (FAMM + GS7)	H004 C	2	25.3387	25.388	24.7917	25.3689
lower probe concentration (FAMM + GS7)	H004 C	3	25.3152	25.4072	24.9635	25.4113
UMM2 + GS7	CAH003 A	1	26.3139	26.0762	26.2208	26.0476
UMM2 + GS7	CAH003 A	2	26.4925	26.2716	26.246	26.0688
UMM2 + GS7	CAH003 A	3	25.8663	25.85	25.8163	25.7834
UMM2 + GS7	CAH003 B	1	26.3688	26.2085	26.4344	26.291
UMM2 + GS7	CAH003 B	2	26.6137	26.4661	25.9875	25.9869
UMM2 + GS7	CAH003 B	3	25.9804	25.9728	26.1331	26.14
UMM2 + GS7	CAH003 C	1	26.2063	25.9998	26.3623	26.2619
UMM2 + GS7	CAH003 C	2	25.9117	25.9537	26.5095	26.4536
UMM2 + GS7	CAH003 C	3	25.9578	25.9794	26.185	26.0707
UMM2 + GS7	H001 A	1	25.5913	25.9871	26.1538	26.0943
UMM2 + GS7	H001 A	2	25.6157	26.0744	25.1642	25.0699
UMM2 + GS7	H001 A	3	26.0171	26.5622	26.3609	26.3137
UMM2 + GS7	H001 B	1	25.5064	25.9455	26.0095	25.9713
UMM2 + GS7	H001 B	2	24.9572	25.4697	25.3614	25.3652
UMM2 + GS7	H001 B	3	24.5489	25.1071	26.2776	26.3233
UMM2 + GS7	H001 C	1	25.3867	25.9546	25.9896	25.9369
UMM2 + GS7	H001 C	2	24.5388	25.0918	25.5431	25.5528
UMM2 + GS7	H001 C	3	25.1827	25.7526	25.8955	25.8838
UMM2 + GS7	H004 A	1	26.868	26.5607	26.2468	26.6456
UMM2 + GS7	H004 A	2	26.9469	26.66	26.4124	26.6961
UMM2 + GS7	H004 A	3	26.6484	26.5249	26.1762	26.6321
UMM2 + GS7	H004 B	1	26.9329	26.7382	26.2204	26.5477
UMM2 + GS7	H004 B	2	26.8472	26.5967	26.0985	26.3054
UMM2 + GS7	H004 B	3	26.3183	26.0739	25.7413	26.0241
UMM2 + GS7	H004 C	1	26.9416	26.6084	26.3407	26.5786
UMM2 + GS7	H004 C	2	26.927	26.7069	26.4414	26.6862
UMM2 + GS7	H004 C	3	26.0624	26.0153	26.2318	26.5949
FAMM + 7500F	CAH003 A	1	25.8105	25.5293	25.7596	25.4553
FAMM + 7500F	CAH003 A	2	26.0121	25.7228	26.029	25.7971
FAMM + 7500F	CAH003 A	3	25.856	25.637	25.5476	25.4546
FAMM + 7500F	CAH003 B	1	25.6746	25.3415	25.889	25.5496
FAMM + 7500F	CAH003 B	2	26.1172	25.8087	26.2296	26.0221
FAMM + 7500F	CAH003 B	3	26.1195	25.8662	25.7485	25.413
FAMM + 7500F	CAH003 C	1	25.6388	25.4204	25.7136	25.5361
FAMM + 7500F	CAH003 C	2	26.1623	25.8257	26.1283	25.8297
FAMM + 7500F	CAH003 C	3	26.0571	25.8645	25.6977	25.5359
FAMM + 7500F	H001 A	1	23.1587	24.0244	26.1915	26.259
FAMM + 7500F	H001 A	2	25.3628	26.0597	26.3325	26.2786
FAMM + 7500F	H001 A	3	26.3674	26.9071	25.4247	25.6015
FAMM + 7500F	H001 B	1	24.081	24.5686	26.1326	26.0621
FAMM + 7500F	H001 B	2	25.3195	26.0146	26.1433	26.1525
FAMM + 7500F	H001 B	3	25.4523	25.8816	26.7708	26.5335
FAMM + 7500F	H001 C	1	25.1343	25.523	25.7989	25.7124
FAMM + 7500F	H001 C	2	25.5858	26.0128	26.0535	25.8858
FAMM + 7500F	H001 C	3	25.8773	26.3024	25.7915	25.7167
FAMM + 7500F	H004 A	1	25.6442	25.5613	25.6858	26.0116
FAMM + 7500F	H004 A	2	26.4454	26.2169	26.0824	26.2529
FAMM + 7500F	H004 A	3	26.5036	26.5131	26.14	26.3767
FAMM + 7500F	H004 B	1	25.8548	25.6398	25.744	26.1359
FAMM + 7500F	H004 B	2	26.4212	26.2176	26.0983	26.2484
FAMM + 7500F	H004 B	3	26.4632	26.2936	26.2099	26.346
FAMM + 7500F	H004 C	1	26.1115	25.9707	25.8454	26.0622
FAMM + 7500F	H004 C	2	26.6249	26.3944	26.1823	26.3787
FAMM + 7500F	H004 C	3	26.6745	26.467	26.2628	26.3293
LightCycler 1.0 + Sybr Green	NTC	1	100		100
LightCycler 1.0 + Sybr Green	NTC	2	100		100
LightCycler 1.0 + Sybr Green	NTC	3	100		100
2x total volume (FAMM + GS7)	NTC	1	100	100	100	100
2x total volume (FAMM + GS7)	NTC	2	100	100	100	100
2x total volume (FAMM + GS7)	NTC	3	100	100	100	100
64 °C annealing T (FAMM + GS7)	NTC	1	100	100	100	100
64 °C annealing T (FAMM + GS7)	NTC	2	100	100	100	100
64 °C annealing T (FAMM + GS7)	NTC	3	100	100	100	100
lower primer concentration (FAMM + GS7)	NTC	1	100	100	100	100
lower primer concentration (FAMM + GS7)	NTC	2	100	100	100	100
lower primer concentration (FAMM + GS7)	NTC	3	100	100	100	100
lower probe concentration (FAMM + GS7)	NTC	1	100	100	100	100
lower probe concentration (FAMM + GS7)	NTC	2	100	100	100	100
lower probe concentration (FAMM + GS7)	NTC	3	100	100	100	100
UMM2 + GS7	NTC	1	100	100	100	100
UMM2 + GS7	NTC	2	100	100	100	100
UMM2 + GS7	NTC	3	100	100	100	100
FAMM + 7500F	NTC	1	100	100	100	100
FAMM + 7500F	NTC	2	100	100	100	100
FAMM + 7500F	NTC	3	100	100	100	100
Raw Cq values for the repeatability and reproducibility values of the robustness experiments
Outliers were not identified using quartile ± 1.5 * interquartile range criterion. NTC - no template control
FAMM - TaqMan fast advance master mix, UMM2 - TaqMan universal master mix II, GS7 - GeneStudio 7 qPCR instrument, 7500F - 7500 Fast qPCR instrument

## Sheet: raw robustness CYP21 Cq
		UMM2 + GS7				FAMM + 7500F
		CYP21A1P assay		CYP21A2 aasay		CYP21A1P assay		CYP21A2 aasay
replicate	sample ID	CYP21A1P	RPPH1	CYP21A2	RPPH1	CYP21A1P	RPPH1	CYP21A2	RPPH1
1	H001 2.5	28.4917	28.9159	29.0563	28.9265	27.0005	27.5896	28.3709	28.589
2	H001 2.5	28.339	28.8067	28.8544	28.7287	28.2716	28.5375	28.8521	28.5204
3	H001 2.5	28.3994	28.814	28.9383	28.8382	28.0806	28.468	28.7857	28.7994
1	H001 5	26.702	27.2211	26.8908	26.9262	24.7784	25.3868	27.7251	27.747
2	H001 5	27.1358	27.6628	27.3463	27.2302	26.2078	27.0155	28.1416	28.0351
3	H001 5	27.9855	28.4052	28.1003	28.1687	26.9473	27.5123	27.3014	27.5262
1	H001 10	25.3755	25.8725	25.9088	25.8814	23.955	24.4012	26.7811	26.7906
2	H001 10	26.1468	26.7242	25.6301	25.5694	25.3867	26.0887	26.282	26.3042
3	H001 10	26.782	27.1139	25.7852	25.8147	25.363	26.0235	26.4289	26.4343
1	H001 20	24.4795	24.9933	25.082	25.091	24.038	24.9351	24.8096	25.2105
2	H001 20	24.5743	25.1095	24.8271	24.8248	24.1261	25.0718	24.6324	25.1496
3	H001 20	24.6277	25.0597	24.9639	24.9052	23.5305	24.4881	24.7536	25.2041
1	H001 40	23.2864	23.8429	23.9732	23.9369	23.1561	23.8703	23.9785	24.0135
2	H001 40	23.3143	23.9018	24.0165	24.0488	23.0361	23.9081	24.0649	24.0653
3	H001 40	23.377	23.9798	24.0546	24.0607	23.0877	24.0407	23.7663	23.8767
1	H001 80	22.4236	22.8693	23.021	22.9901	22.331	22.8857	23.0401	23.0145
2	H001 80	22.3653	22.9274	22.9051	22.8788	22.1223	22.924	22.4343	22.5034
3	H001 80	22.4184	22.9777	23.0626	23.019	22.1683	22.7948	22.2068	22.3333
1	H004 2.5			28.1106	28.613			28.0718	28.1322
2	H004 2.5			28.6106	28.9438			28.8208	29.0558
3	H004 2.5			28.3319	28.8192			28.4182	28.8386
1	H004 5			27.3746	27.7492			26.6967	27.2515
2	H004 5			27.6603	27.9871			27.7786	28.1045
3	H004 5			26.0308	26.5702			27.4802	28.0662
1	H004 10			26.1885	26.572			26.6359	27.0652
2	H004 10			26.1498	26.5139			26.1682	26.5315
3	H004 10			24.3186	24.6922			26.2034	26.6693
1	H004 20			25.013	25.4868			23.7667	24.2638
2	H004 20			24.3985	24.9281			25.0746	25.6819
3	H004 20			23.8724	24.4223			24.8512	25.4052
1	H004 40			24.082	24.5224			23.8791	24.5029
2	H004 40			24.1102	24.4314			24.0171	24.5765
3	H004 40			23.5756	23.963			23.6373	24.2037
1	H004 80			23.0446	23.4271			22.9174	23.476
2	H004 80			23.198	23.4778			22.7412	23.4642
3	H004 80			23.0868	23.4906			22.614	23.33
1	H009 2.5	28.3576	28.2279	29.2318	28.2243	28.2977	28.2546	29.2685	28.283
2	H009 2.5	29.041	28.8754	30.2584	28.994	28.6476	28.4231	30.0012	28.6343
3	H009 2.5	27.8353	27.8228	28.9602	28.093	29.0866	28.7412	30.1418	28.9146
1	H009 5	27.8807	27.8362	29.0498	28.1269	27.8432	27.9125	29.4606	28.2563
2	H009 5	27.6103	27.5397	28.219	27.3347	28.1721	27.6013	29.4453	27.9923
3	H009 5	26.9202	26.8698	28.0053	27.0657	27.6204	27.7479	29.1638	28.1426
1	H009 10	26.7439	26.6817	27.4907	26.6815	26.9905	26.9675	28.1624	27.1672
2	H009 10	26.9318	26.9292	27.7884	26.8914	26.9078	26.5093	27.7111	26.675
3	H009 10	24.9258	24.7697	27.1931	26.1814	26.8377	26.6796	27.9589	26.8478
1	H009 20	25.4537	25.3523	26.3308	25.367	25.6698	25.8369	27.0378	26.0886
2	H009 20	25.3479	25.3254	26.2927	25.2774	25.5562	25.6427	26.5479	25.6467
3	H009 20	25.5171	25.4399	26.2387	25.2201	25.1639	25.3386	27.0846	26.1931
1	H009 40	24.4329	24.3237	25.3728	24.3987	24.7469	24.7396	25.6311	24.8457
2	H009 40	24.2637	24.1894	25.6771	24.6291	24.4409	24.5836	25.3306	24.7362
3	H009 40	24.5642	24.501	25.5644	24.5911	24.9983	25.0734	26.1987	25.4791
1	H009 80	23.4383	23.21	24.4755	23.3048	23.5112	23.6172	24.5351	23.6633
2	H009 80	23.4541	23.2791	24.5808	23.316	23.2311	23.4195	24.3665	23.4931
3	H009 80	23.5627	23.3725	24.4991	23.3976	23.0363	23.2757	24.1981	23.3334
1	COX-QBL 10	100	26.3152	26.4487	26.3095	39.81	26.339	27.498	27.2436
2	COX-QBL 10	100	26.2824	26.5776	26.4042	100	26.1835	26.4477	26.4413
3	COX-QBL 10	100	26.2834	26.0318	25.9586	100	26.3774	26.1108	26.1636
1	AI001 2.5	27.7644	27.9971	27.8368	27.9884	28.1308	28.0734	27.7315	27.9132
2	AI001 2.5	28.5607	28.8322	28.6496	28.8866	28.094	28.2711	28.0195	28.3178
3	AI001 2.5	28.1188	28.1892	28.1049	28.2424	28.8513	29.0553	28.5265	29.0373
1	AI001 5	26.7825	26.9854	26.8337	27.0249	26.9001	26.958	26.8127	27.0762
2	AI001 5	27.2006	27.4954	27.2528	27.3708	26.7659	26.968	26.3382	26.6404
3	AI001 5	27.1892	27.2676	27.118	27.2824	27.2337	27.4696	27.0615	27.3482
1	AI001 10	25.8606	25.9761	25.7805	25.9784	25.7095	26.0747	25.788	26.2062
2	AI001 10	25.9318	25.9591	25.9379	26.0213	25.8158	26.1824	25.3858	25.6921
3	AI001 10	26.1365	26.2312	26.0959	26.278	25.3837	25.9135	25.4171	25.6602
1	AI001 20	24.3499	24.4597	24.4858	24.6286	24.7527	24.8945	24.6728	24.9602
2	AI001 20	24.6944	24.8177	24.4127	24.523	25.2259	25.4195	25.0111	25.3552
3	AI001 20	24.9528	25.0441	24.9738	25.0998	24.386	24.7157	24.0853	24.495
1	AI001 40	23.5566	23.6493	23.532	23.6991	23.4079	23.5414	23.6635	24.0662
2	AI001 40	23.888	24.0187	23.1973	23.3227	24.0717	24.2775	24.1307	24.4038
3	AI001 40	23.9839	24.1129	23.2121	23.3415	23.4635	23.8455	23.3326	23.5678
1	AI001 80	21.5553	21.5489	22.1585	22.2331	22.0401	22.1122	22.8626	23.0723
2	AI001 80	23.6706	23.7526	21.0722	21.0119	23.1205	23.4481	23.1685	23.6249
3	AI001 80	23.4548	23.459	21.2291	21.1308	21.9351	22.0747	22.8414	23.1311
1	H001 2	25.6127	26.15	26.0558	26.0776	26.1776	26.616	26.4871	26.3721
2	H001 2	24.3821	24.9779	25.7965	25.8	25.3936	25.9106	26.2619	26.1197
3	H001 2	24.208	24.7483	25.5689	25.6267	25.6337	26.1274	27.0477	26.8643
1	H001 3	25.5183	25.9994	25.9817	25.8359	25.7944	26.203	25.8034	25.7157
2	H001 3	24.5205	25.0609	25.8059	25.6994	25.1899	25.6278	26.2228	26.0977
3	H001 3	24.6891	25.1144	25.8194	25.7256	25.4481	26.0769	26.8335	26.7078
1	H001 A	25.5913	25.9871	26.1538	26.0943	23.1587	24.0244	26.1915	26.259
2	H001 A	25.6157	26.0744	25.1642	25.0699	25.3628	26.0597	26.3325	26.2786
3	H001 A	26.0171	26.5622	26.3609	26.3137	26.3674	26.9071	25.4247	25.6015
1	H001 B	25.5064	25.9455	26.0095	25.9713	24.081	24.5686	26.1326	26.0621
2	H001 B	24.9572	25.4697	25.3614	25.3652	25.3195	26.0146	26.1433	26.1525
3	H001 B	24.5489	25.1071	26.2776	26.3233	25.4523	25.8816	26.7708	26.5335
1	H001 C	25.3867	25.9546	25.9896	25.9369	25.1343	25.523	25.7989	25.7124
2	H001 C	24.5388	25.0918	25.5431	25.5528	25.5858	26.0128	26.0535	25.8858
3	H001 C	25.1827	25.7526	25.8955	25.8838	25.8773	26.3024	25.7915	25.7167
1	H004 2	26.6179	26.5057	25.9417	26.3942	26.9632	26.8812	26.7951	27.3369
2	H004 2	26.8772	26.7362	25.8246	26.223	26.4221	26.6243	26.0893	26.6952
3	H004 2	24.9501	24.8696	25.8387	26.1985	26.5231	26.5779	26.1527	26.8775
1	H004 3	26.5371	26.5074	25.9942	26.4416	26.6499	26.4037	26.3164	26.6297
2	H004 3	27.17	27.1133	24.7596	25.1398	26.6604	26.6185	26.5188	26.8904
3	H004 3	25.9766	25.9225	25.6686	26.0083	26.1617	26.0986	26.3981	26.7877
1	H004 A	26.868	26.5607	26.2468	26.6456	25.6442	25.5613	25.6858	26.0116
2	H004 A	26.9469	26.66	26.4124	26.6961	26.4454	26.2169	26.0824	26.2529
3	H004 A	26.6484	26.5249	26.1762	26.6321	26.5036	26.5131	26.14	26.3767
1	H004 B	26.9329	26.7382	26.2204	26.5477	25.8548	25.6398	25.744	26.1359
2	H004 B	26.8472	26.5967	26.0985	26.3054	26.4212	26.2176	26.0983	26.2484
3	H004 B	26.3183	26.0739	25.7413	26.0241	26.4632	26.2936	26.2099	26.346
1	H004 C	26.9416	26.6084	26.3407	26.5786	26.1115	25.9707	25.8454	26.0622
2	H004 C	26.927	26.7069	26.4414	26.6862	26.6249	26.3944	26.1823	26.3787
3	H004 C	26.0624	26.0153	26.2318	26.5949	26.6745	26.467	26.2628	26.3293
1	CAH003 1	26.439	26.347	26.3339	26.242	26.0409	25.9173	26.5217	26.2326
2	CAH003 1	26.4658	26.3243	25.9644	25.9798	26.1861	25.7257	26.3264	25.9876
3	CAH003 1	24.6459	24.6597	25.822	25.7991	26.0322	25.6267	26.3188	25.8948
1	CAH003 2	26.5022	26.3631	26.2568	26.088	25.5582	25.4455	26.2983	26.0719
2	CAH003 2	26.1773	26.1502	25.1662	25.1908	26.1579	25.8416	26.3078	25.9183
3	CAH003 2	25.0299	25.0484	25.6952	25.6643	26.0763	26.0564	26.1033	25.8423
1	CAH003 3	26.5552	26.3784	26.5301	26.3264	25.182	25.0729	26.3229	26.0924
2	CAH003 3	26.5912	26.3666	26.704	26.4038	26.902	26.3005	26.4955	26.1555
3	CAH003 3	24.9246	24.8254	26.6151	26.3532	26.3846	26.1226	26.4909	26.0902
1	CAH003 A	26.3139	26.0762	26.2208	26.0476	25.8105	25.5293	25.7596	25.4553
2	CAH003 A	26.4925	26.2716	26.246	26.0688	26.0121	25.7228	26.029	25.7971
3	CAH003 A	25.8663	25.85	25.8163	25.7834	25.856	25.637	25.5476	25.4546
1	CAH003 B	26.3688	26.2085	26.4344	26.291	25.6746	25.3415	25.889	25.5496
2	CAH003 B	26.6137	26.4661	25.9875	25.9869	26.1172	25.8087	26.2296	26.0221
3	CAH003 B	25.9804	25.9728	26.1331	26.14	26.1195	25.8662	25.7485	25.413
1	CAH003 C	26.2063	25.9998	26.3623	26.2619	25.6388	25.4204	25.7136	25.5361
2	CAH003 C	25.9117	25.9537	26.5095	26.4536	26.1623	25.8257	26.1283	25.8297
3	CAH003 C	25.9578	25.9794	26.185	26.0707	26.0571	25.8645	25.6977	25.5359
1	CAH008	25.9302	26.1681	27.7049	26.3742	25.4667	25.8941	26.8009	25.4314
2	CAH008	25.8206	26.0765	27.4702	26.1833	26.1804	26.1785	27.5992	26.1826
3	CAH008	24.8162	25.0603	27.2883	26.219	25.9535	26.1709	27.6029	26.229
1	CAH009	25.4577	25.6456	26.0578	25.7018	25.1407	25.3581	25.5536	25.3046
2	CAH009	24.9731	25.2916	25.8071	25.4665	25.2342	25.5152	25.8888	25.4944
3	CAH009	24.9081	25.0831	25.8795	25.6396	25.0373	25.3051	25.7906	25.4704
1	CAH010	27.3313	26.2733	27.6652	26.4398	26.8049	25.6074	27.0219	25.8152
2	CAH010	26.6749	25.8036	27.3694	26.0981	26.9783	25.6987	27.2423	25.7785
3	CAH010	25.7921	24.7205	26.9198	25.7976	26.6908	25.572	27.0228	25.7491
1	CAH011	26.2995	26.6123	26.7434	26.5287	26.5104	26.6741	27.2453	26.8658
2	CAH011	24.9545	25.1633	26.4599	26.0759	26.1784	26.3846	27.0309	26.5694
3	CAH011	24.2603	24.5634	26.5095	26.1606	26.2034	26.2866	27.3096	26.9351
1	H002	24.2782	24.7252	24.9462	24.7898	23.986	24.2723	24.5636	24.2638
2	H002	24.3328	24.8502	25.0485	24.8599	24.1495	24.5171	24.64	24.5775
3	H002	24.1777	24.678	24.902	24.769	23.8642	24.1276	24.7753	24.3814
1	H003	25.2233	25.3357	25.8737	25.3516	24.419	24.8746	25.1254	24.9191
2	H003	24.9735	25.3581	25.639	25.3087	24.3462	24.6536	25.1848	24.7308
3	H003	24.9025	25.2192	25.579	25.2898	24.4671	25.0009	25.0401	25.0184
1	H005	27.3032	26.8545	27.1416	26.6449	26.977	26.3657	27.0564	26.4259
2	H005	27.2575	26.8664	27.2578	26.6107	27.1508	26.7502	27.3226	26.6693
3	H005	26.9246	26.6068	27.1903	26.6523	27.0744	26.7301	27.5639	26.8751
1	H006	25.5054	25.8399	26.0466	25.9441	25.9542	26.1409	26.177	26.1564
2	H006	25.5195	25.9173	25.9372	25.779	25.301	25.9282	26.0546	26.0533
3	H006	23.9771	24.4598	25.9725	25.8771	25.5689	26.0492	26.4274	26.2744
1	H008	24.6011	25.0732	25.1752	25.0571	24.2535	24.7004	24.9879	24.8143
2	H008	24.4817	24.9422	25.0323	24.9396	24.3017	24.9185	25.0507	24.8992
3	H008	24.4518	24.921	25.0625	24.9607	24.3033	24.8045	24.8845	24.9094
1	CAH014	25.3126	25.6879	26.8873	25.8498	24.7685	25.193	26.4777	25.1619
2	CAH014	25.4487	25.7387	26.7862	25.5975	24.8969	24.9383	26.5188	25.0817
3	CAH014	24.4545	24.8925	25.111	24.1847	24.9859	24.998	26.5296	25.0837
1	NA10851	27.1312	27.2101	26.9876	27.0275	27.059	27.0544	27.0298	27.1008
2	NA10851	27.421	27.35	27.4414	27.482	27.0916	27.2365	27.0082	27.1825
3	NA10851	27.006	27.0002	27.164	27.1129	27.6329	27.6506	27.3061	27.3514
1	NA12056	28.8231	28.5916	28.6781	28.4725	26.6034	26.8736	27.7628	28.0263
2	NA12056	28.1863	28.1918	28.0811	27.9766	28.2965	28.3924	28.5605	28.6515
3	NA12056	28.46	28.2551	28.2727	28.1439	27.9556	27.9092	27.4158	27.2506
1	NA12057	27.3075	27.4242	27.2992	27.3396	26.353	26.4718	26.4052	26.5142
2	NA12057	27.3821	27.6017	27.7117	27.733	27.2415	27.2984	27.1929	27.3623
3	NA12057	26.4635	26.5781	26.4115	26.4985	27.6338	27.8674	27.3331	27.3508
1	NA10857	26.3553	26.207	26.1799	26.0178	26.052	25.9897	26.0706	26.038
2	NA10857	23.4426	23.3978	25.9677	25.8235	26.139	26.2203	26.2182	26.1528
3	NA10857	26.1527	26.0376	26.2348	26.0735	26.328	26.4255	25.682	25.5002
1	NA12043	26.2806	26.3868	26.1324	26.3173	26.0515	26.1431	26.0527	26.2058
2	NA12043	24.1367	24.3815	25.8743	25.9761	26.116	26.3426	26.1393	26.3022
3	NA12043	26.0584	26.1843	26.0881	26.2068	26.9625	26.9888	26.1155	26.1284
1	NA12044	26.9728	26.9968	26.8711	26.8511	26.851	26.6065	27.6214	27.5233
2	NA12044	26.8277	26.9512	24.8678	24.9797	27.0855	26.6615	26.99	26.5666
3	NA12044	24.6917	24.8478	26.7401	26.8039	27.3894	27.3928	27.6977	27.6979
1	NA10859	26.7007	26.6027	26.6979	26.7865	25.8886	25.7214	25.0978	25.1684
2	NA10859	26.289	26.2412	26.4019	26.3	26.4253	26.3595	26.3386	26.4044
3	NA10859	26.7361	26.6258	25.4825	25.5394	26.0507	26.0408	26.029	25.8923
1	NA11881	26.4697	26.4306	26.5058	26.5138	26.2718	26.3411	26.6068	26.6077
2	NA11881	26.3078	26.3369	27.6076	27.5206	26.4259	26.6032	26.3267	26.4651
3	NA11881	26.8584	26.7707	24.7204	24.8271	26.8856	26.8596	25.9985	26.1503
1	NA11882	26.6283	26.6079	26.3992	26.4398	26.487	26.6244	27.2548	27.1367
2	NA11882	26.476	26.4864	26.3592	26.5042	26.635	26.6705	26.43	26.5629
3	NA11882	26.8359	26.8027	24.9212	24.9887	26.1241	26.2584	26.2678	26.4861
1	NA10854	26.7404	26.7063	26.8038	26.8482	26.7952	26.8633	26.8591	27.0803
2	NA10854	27.2784	27.2492	27.1764	27.0633	27.0073	27.0663	26.2636	26.4317
3	NA10854	26.1271	26.1356	25.1536	25.2174	26.0208	26.1855	26.4249	26.4658
1	NA11839	26.5927	26.6216	26.5637	26.6876	26.3613	26.3319	26.2905	26.3349
2	NA11839	26.3561	26.3877	26.3652	26.4644	26.5591	26.6309	26.6131	26.6862
3	NA11839	26.3881	26.2743	26.469	26.5626	26.5675	26.4375	26.6734	26.6885
1	NA11840	27.3821	27.545	27.5866	27.717	27.711	27.444	28.1494	27.924
2	NA11840	27.7696	27.7702	27.1171	27.1344	27.9308	27.8982	28.0754	27.9627
3	NA11840	26.0228	26.0823	27.4973	27.5924	27.8459	27.6205	27.7912	27.7236
1	NA10861	27.6632	27.5473	27.5658	27.463	27.179	27.0131	27.3244	27.1557
2	NA10861	27.0929	27.2191	26.9423	26.9869	27.3243	27.1366	27.2317	27.0469
3	NA10861	27.007	27.0799	27.816	27.7354	27.4439	27.5323	27.7722	27.9549
1	NA11994	25.9931	26.4725	26.6223	26.5553	25.685	26.0828	26.8972	26.6765
2	NA11994	25.5737	26.1003	26.4196	26.3894	25.637	26.0528	26.2878	26.0805
3	NA11994	23.9315	24.5091	27.287	27.2895	25.3118	25.7468	26.2145	26.0679
1	NA11995	27.0297	26.9763	26.8834	26.8019	27.132	27.0966	27.7728	27.4986
2	NA11995	27.27	27.1784	24.2569	24.3085	26.9438	26.5107	26.6701	26.7084
3	NA11995	28.0763	27.9208	26.9405	26.8214	27.0094	26.9565	27.5562	27.4544
1	NA10830	27.9617	27.1486	27.0647	27.1258	27.1278	26.2518	27.0613	26.8321
2	NA10830	27.6483	26.639	26.5156	26.4316	27.5343	26.2823	26.7	26.3069
3	NA10830	25.9571	25.0346	25.4817	25.4694	27.333	26.0569	26.297	26.0286
1	NA12154	27.5261	26.6452	26.5463	26.5658	27.4149	26.6775	27.1115	27.1142
2	NA12154	26.4915	25.6328	24.192	24.2817	27.6605	26.7802	26.7275	26.6224
3	NA12154	25.762	24.9843	25.9661	25.9627	27.9362	27.2168	27.6554	27.597
1	NA12236	26.2901	26.2457	26.1448	26.1608	25.7568	26.0813	26.1176	26.2606
2	NA12236	26.193	26.2341	25.4542	25.5215	26.3041	26.4134	26.1872	26.2463
3	NA12236	25.5462	25.6512	26.2527	26.2392	25.6554	25.9277	26.3894	26.3689
1	CAH007	26.8417	26.6526	26.8324	26.6748	26.8426	26.8109	27.0075	26.7831
2	CAH007	26.8596	26.7146	26.5311	26.3488	27.2043	27.1131	27.1398	26.9909
3	CAH007	26.2209	26.1204	26.6834	26.6016	27.4125	27.3332	27.75	27.5221
1	CAH012	26.3278	26.9145	100	26.9598	24.1924	24.5936	100	27.9726
2	CAH012	26.9636	27.3242	100	24.2941	26.2481	26.1602	37.7094	26.307
3	CAH012	23.0988	23.5976	100	27.928	27.2623	27.2931	100	27.5949
1	H007	27.8872	26.849	28.0579	26.9752	28.4325	27.3461	28.7971	27.4575
2	H007	28.4141	27.3243	26.854	25.8311	27.8026	26.8247	28.1711	27.0305
3	H007	25.7692	24.8453	27.5676	26.5682	29.7336	28.2236	29.5731	28.2141
1	CAH013	25.4783	25.972	26.8808	25.9719	25.0724	25.5729	26.6938	25.895
2	CAH013	26.5725	27.005	24.044	23.2522	24.9238	25.5635	27.1631	26.3049
3	CAH013	24.8979	25.3703	26.2713	25.4254	25.261	25.9735	28.0789	27.1799
1	CAH015	26.3027	26.2734	27.3111	26.3872	26.5788	26.5701	28.0785	27.1324
2	CAH015	26.7478	26.7092	25.5202	24.5664	26.0578	26.022	27.5144	26.4699
3	CAH015	26.7656	26.756	25.5744	24.1857	25.9512	25.7751	27.9098	26.776
1	CAH016	25.12	25.5299	100	25.6658	24.1533	24.5379	100	27.0356
2	CAH016	25.4544	25.9774	100	23.6407	24.7969	25.2878	100	26.4785
3	CAH016	26.631	27.1831	100	23.2352	25.4829	26.0857	100	26.2946
1	H010	26.48	25.8621	25.6527	26.1146	26.6538	25.6436	25.0656	25.6321
2	H010	26.6236	25.7993	25.1146	25.7634	26.507	25.6273	24.7516	25.6057
3	H010	26.653	25.7985	25.1009	25.7516	26.4539	25.6508	24.6146	25.369
1	AI002	27.223	26.3383	26.2661	26.2959	26.9866	26.0271	27.0536	26.9879
2	AI002	27.2009	26.3428	26.3969	26.3609	27.4104	26.6034	26.4781	26.5859
3	AI002	25.6664	24.9055	24.9405	25.0295	27.2667	26.4618	26.333	26.3717
1	AI003	25.5366	25.5624	25.3907	25.4729	25.2981	25.4693	25.1009	25.397
2	AI003	25.4856	25.6017	25.5016	25.592	25.4486	25.6686	25.3047	25.4597
3	AI003	25.389	25.3846	25.3808	25.4817	25.0283	25.3727	25.1656	25.3649
1	AI004	25.7174	25.644	25.6751	25.7426	25.4006	25.5631	25.3826	25.5631
2	AI004	26.6139	26.5333	26.625	26.6935	25.3273	25.3815	25.4728	25.5442
3	AI004	25.6076	25.6514	25.6961	25.6837	26.4686	26.3397	26.3922	26.4484
1	AI005	26.782	26.918	26.8011	26.9149	26.2784	26.2421	26.3785	26.2727
2	AI005	26.5862	26.6835	26.5196	26.5603	27.2866	27.1991	27.1871	27.1327
3	AI005	26.2482	26.3666	26.3531	26.4136	26.6427	26.5896	26.4671	26.6403
1	SD039	25.2433	25.3642	25.2819	25.3379	25.5398	25.3806	25.4728	25.4316
2	SD039	23.3112	23.4636	24.6282	24.8227	25.0589	25.0714	24.2132	24.2245
3	SD039	25.1539	25.2292	25.3617	25.3949	25.8271	25.7892	25.792	25.9178
1	NTC	100	100	100	100	100	100	100	100
1	NTC	100	100	100	100	100	100	100	100
1	NTC	100	100	100	100	100	100	100	100
2	NTC	100	100	100	100	100	100	100	100
2	NTC	100	100	100	100	100	100	100	100
2	NTC	100	100	100	100	100	100	100	100
3	NTC	100	100	100	100	100	100	100	100
3	NTC	100	100	100	100	100	100	100	100
3	NTC	100	100	100	100	100	100	100	100
Raw Cq values for the detailed CYP21 robustness experiments
Outliers were not identified using quartile ± 1.5 * interquartile range criterion. NTC - no template control
FAMM - TaqMan fast advance master mix, UMM2 - TaqMan universal master mix II, GS7 - GeneStudio 7 qPCR instrument, 7500F - 7500 Fast qPCR instrument

## Sheet: GCN
				C4A assay					C4B assay					total C4 GCN	rounded total C4 GCN	CYP21A1P assay					CYP21A2 assay					total CYP21 GCN	rounded total CYP21 GCN	HERV-K(C4) CNV deletion assay					HERV-K(C4) CNV insertion assay					total HERV-K(C4) CNV GCN	rounded total HERV-K(C4) CNV GCN	RCCX CNV breakpoint assay							MLPA
ID	calibration curve dilution (ng)	positive control	study group	avr GCN	SD GCN	lwr CI GCN	upr CI GCN	CV%	avr GCN	SD GCN	lwr CI GCN	upr CI GCN	CV%			avr GCN	SD GCN	lwr CI GCN	upr CI GCN	CV%	avr GCN	SD GCN	lwr CI GCN	upr CI GCN	CV%			avr GCN	SD GCN	lwr CI GCN	upr CI GCN	CV%	avr GCN	SD GCN	lwr CI GCN	upr CI GCN	CV%			avr GCN	SD GCN	lwr CI GCN	upr CI GCN	CV%	avr GCN + 2	rounded avr GCN + 2	avr DQ CYP21A1P	SD DQ CYP21A1P	lwr CI DQ CYP21A1P
AI001	2.5			2.24354	0.0394429	2.19891	2.28818	1.75806	2.11426	0.221141	1.86402	2.3645	10.4595	4.35781	4.35781	2.28988	0.0836877	2.19518	2.38458	3.65469	2.18229	0.145888	2.01721	2.34738	6.68507	4.47217	4.47217	2.08456	0.219775	1.83586	2.33325	10.543	2.01111	0.0798841	1.92071	2.1015	3.97215	4.09567	4.09567	2.01492	0.183841	1.80689	2.22296	9.12396	4.01492	4.01492
AI001	5			2.25673	0.100571	2.14293	2.37054	4.45647	2.31925	0.185411	2.10944	2.52905	7.99445	4.57598	4.57598	2.28621	0.124558	2.14526	2.42715	5.44825	2.18635	0.0648297	2.11299	2.25972	2.9652	4.47256	4.47256	2.05071	0.0721793	1.96903	2.13238	3.51973	2.04835	0.0719591	1.96692	2.12978	3.51302	4.09906	4.09906	2.19378	0.102876	2.07737	2.31019	4.68941	4.19378	4.19378
AI001	10		g	2.21344	0.0314549	2.17784	2.24903	1.42109	2.18426	0.0412109	2.13763	2.23089	1.88672	4.3977	4.3977	2.21442	0.0552461	2.1519	2.27693	2.49484	2.3704	0.231442	2.1085	2.63229	9.76384	4.58481	4.58481	1.9668	0.0652095	1.89301	2.04059	3.3155	1.97824	0.0450317	1.92728	2.02919	2.27636	3.94504	3.94504	2.15257	0.0166873	2.13369	2.17146	0.775225	4.15257	4.15257	1.0275	0.0476314	0.980822
AI001	20			2.04704	0.0459546	1.99503	2.09904	2.24494	2.05356	0.0564504	1.98969	2.11744	2.7489	4.1006	4.1006	2.22598	0.0621931	2.1556	2.29636	2.79396	2.15222	0.0204396	2.12909	2.17535	0.949697	4.3782	4.3782	1.98052	0.0929881	1.8753	2.08575	4.69512	1.96953	0.0397983	1.92449	2.01456	2.02071	3.95005	3.95005	2.05526	0.0579393	1.9897	2.12082	2.81907	4.05526	4.05526
AI001	40			2.11745	0.117093	1.98495	2.24995	5.5299	2.19392	0.176667	1.99401	2.39384	8.05259	4.31137	4.31137	2.24449	0.0691538	2.16623	2.32274	3.08105	2.17431	0.0522188	2.11522	2.2334	2.40162	4.4188	4.4188	1.9603	0.0230805	1.93418	1.98642	1.1774	1.94813	0.0355359	1.90792	1.98835	1.8241	3.90843	3.90843	1.99418	0.0337157	1.95602	2.03233	1.69071	3.99418	3.99418
AI001	80			2.11799	0.186077	1.90743	2.32855	8.78552	2.01145	0.0264439	1.98153	2.04137	1.31467	4.12944	4.12944	2.22719	0.0460214	2.17512	2.27927	2.06634	2.06714	0.086436	1.96933	2.16495	4.18143	4.29433	4.29433	1.85765	0.0256845	1.82859	1.88672	1.38263	1.8569	0.0847538	1.76099	1.9528	4.56427	3.71455	3.71455	1.88579	0.0751562	1.80075	1.97084	3.98539	3.88579	3.88579
AI002			g	1.18219	0.0315771	1.14646	1.21792	2.67107	2.11806	0.0916074	2.0144	2.22172	4.32506	3.30025	3.30025	1.16184	0.0107146	1.14971	1.17396	0.922215	2.12655	0.0341938	2.08785	2.16524	1.60795	3.28839	3.28839	1.19306	0.0269837	1.16252	1.22359	2.26173	2.77704	0.111802	2.65053	2.90355	4.02592	3.9701	3.9701	1.11487	0.00742014	1.10648	1.12327	0.665559	3.11487	3.11487	0.505	0.0726292	0.433825
AI003			g	1.9479	0.0319465	1.91175	1.98405	1.64005	1.91844	0.0244321	1.89079	1.94609	1.27354	3.86634	3.86634	2.22034	0.0811529	2.12851	2.31217	3.65498	2.14876	0.0683788	2.07139	2.22614	3.18224	4.3691	4.3691	0.000309057					3.58101	0.0740324	3.49724	3.66479	2.06736	3.58132	3.58132	1.96979	0.0862202	1.87222	2.06736	4.37713	3.96979	3.96979	0.9575	0.0248747	0.933123
AI004			g	1.97436	0.0682467	1.89713	2.05158	3.45665	1.81747	0.0412072	1.77084	1.8641	2.26729	3.79182	3.79182	2.22932	0.0473701	2.17572	2.28292	2.12487	2.1572	0.0786961	2.06815	2.24626	3.64806	4.38652	4.38652	9.70556e-23					3.74856	0.106349	3.62822	3.8689	2.83706	3.74856	3.74856	1.97599	0.0295457	1.94256	2.00942	1.49524	3.97599	3.97599	0.94	0.0463681	0.89456
AI005			g	2.1138	0.156658	1.93652	2.29107	7.41121	2.0162	0.051211	1.95825	2.07415	2.53997	4.13	4.13	2.21786	0.057409	2.1529	2.28282	2.58849	2.2332	0.0831963	2.13906	2.32735	3.72543	4.45106	4.45106	1.08077	0.0485435	1.02584	1.13571	4.49154	3.09616	0.105187	2.97713	3.21518	3.39734	4.17693	4.17693	2.15766	0.046614	2.10491	2.2104	2.1604	4.15766	4.15766	0.965	0.0269258	0.938613
CAH003		wd 1	g	1.92428	0.0370545	1.88235	1.96621	1.92562	1.79187	0.0535879	1.73123	1.85251	2.99061	3.71615	3.71615	1.80023	0.140874	1.64082	1.95964	7.82534	1.81754	0.106776	1.69671	1.93836	5.87478	3.61777	3.61777	1.04373	0.0407969	0.997566	1.0899	3.90875	3.38949	0.454706	2.87495	3.90403	13.4152	4.43322	4.43322	2.02399	0.0784825	1.93518	2.1128	3.87762	4.02399	4.02399	0.93	0.15411	0.778975
CAH003		wd 2		2.13498	0.0417663	2.08772	2.18224	1.95629	2.06646	0.0262464	2.03676	2.09616	1.27012	4.20144	4.20144	1.95216	0.0603107	1.88391	2.02041	3.08944	1.85906	0.0184048	1.83823	1.87989	0.990007	3.81122	3.81122	1.09661	0.0290445	1.06375	1.12948	2.64856	3.4762	0.0167255	3.45727	3.49513	0.481143	4.57282	4.57282	2.02132	0.0687183	1.94356	2.09908	3.39968	4.02132	4.02132
CAH003		wd 3		1.89081	0.0940526	1.78438	1.99724	4.9742	1.73998	0.152424	1.5675	1.91247	8.76007	3.63079	3.63079	1.82536	0.0828665	1.73159	1.91913	4.53974	1.76435	0.021673	1.73983	1.78888	1.22839	3.58971	3.58971	0.979778	0.0186519	0.958672	1.00088	1.90368	3.25589	0.113954	3.12694	3.38484	3.49994	4.23567	4.23567	1.93591	0.0595164	1.86857	2.00326	3.07433	3.93591	3.93591
CAH003		wod 1		2.11756	0.065703	2.04321	2.19191	3.10277	2.08225	0.039477	2.03758	2.12692	1.89588	4.1998	4.1998	1.98359	0.0143877	1.96731	1.99987	0.725335	1.84577	0.119879	1.71012	1.98143	6.49477	3.82936	3.82936	1.04145	0.0429989	0.992797	1.09011	4.12873	3.36286	0.0226835	3.33719	3.38853	0.67453	4.40431	4.40431	2.17967	0.0757395	2.09396	2.26538	3.47481	4.17967	4.17967
CAH003		wod 2		2.12671	0.00755153	2.11817	2.13526	0.35508	1.9568	0.0839826	1.86177	2.05184	4.29182	4.08352	4.08352	1.96173	0.0938891	1.85549	2.06798	4.78602	1.79292	0.0862142	1.69536	1.89047	4.80861	3.75465	3.75465	1.07333	0.0660859	0.998547	1.14811	6.1571	3.39589	0.0778378	3.30781	3.48397	2.29212	4.46922	4.46922	2.06088	0.075042	1.97597	2.1458	3.64126	4.06088	4.06088
CAH003		wod 3		2.22615	0.154233	2.05162	2.40068	6.92824	2.07174	0.0422932	2.02388	2.1196	2.04143	4.29789	4.29789	1.98339	0.0408477	1.93717	2.02961	2.05949	1.81831	0.0797253	1.72809	1.90852	4.38458	3.8017	3.8017	1.07161	0.040683	1.02557	1.11765	3.79644	3.32345	0.0963334	3.21444	3.43246	2.89859	4.39507	4.39507	2.09705	0.0854323	2.00037	2.19372	4.07393	4.09705	4.09705
CAH007			g	2.00795	0.095098	1.90034	2.11557	4.73606	2.0833	0.168309	1.89284	2.27375	8.07899	4.09125	4.09125	1.88142	0.0566359	1.81734	1.94551	3.01027	1.87849	0.0131244	1.86364	1.89334	0.698668	3.75992	3.75992	2.3386e-22					4.02909	0.378398	3.6009	4.45728	9.39165	4.02909	4.02909	2.05884	0.0862476	1.96125	2.15644	4.18913	4.05884	4.05884	0.913333	0.0849837	0.830051
CAH012			g	1.72852	0.0533748	1.66812	1.78891	3.0879	0.866211	0.0556305	0.80326	0.929161	6.42228	2.59473	2.59473	2.1927	0.0702696	2.11318	2.27221	3.20471	1.27044e-22					2.1927	2.1927	1.36656e-22					2.76802	0.140435	2.6091	2.92693	5.07349	2.76802	2.76802	0.863723	0.0683683	0.786359	0.941088	7.91553	2.86372	2.86372	1.47
CAH013			g	3.04269	0.112987	2.91484	3.17055	3.71338	1.05736	0.0211145	1.03347	1.08125	1.9969	4.10005	4.10005	3.09832	0.159892	2.91738	3.27925	5.1606	1.09786	0.045824	1.046	1.14971	4.17395	4.19617	4.19617	9.80348e-23					3.88552	0.260277	3.59099	4.18004	6.69865	3.88552	3.88552	1.93771	0.134443	1.78558	2.08984	6.93822	3.93771	3.93771	1.31
CAH015			g	2.16359	0.086223	2.06602	2.26116	3.98519	1.12766	0.0495139	1.07163	1.18369	4.39085	3.29125	3.29125	2.17224	0.102041	2.05677	2.2877	4.69752	1.12686	0.052713	1.06721	1.18651	4.67786	3.2991	3.2991	1.55601e-22					3.69701	0.174606	3.49943	3.89459	4.72289	3.69701	3.69701	1.0799	0.0737017	0.996504	1.1633	6.82484	3.0799	3.0799	0.945	0.0668954	0.879444
CAH016			g	3.02091	0.0482041	2.96637	3.07546	1.59568	1.05027e-22					3.02091	3.02091	2.94089	0.0589533	2.87418	3.0076	2.00461	1.14234e-22					2.94089	2.94089	1.27015e-22					3.49621	0.0686981	3.41847	3.57395	1.96493	3.49621	3.49621	1.06008	0.0774425	0.972449	1.14771	7.30534	3.06008	3.06008	1.39
H001	2.5			3.17897	0.167127	2.98985	3.36809	5.25726								2.97549	0.17904	2.77289	3.17809	6.01716													5.28746	0.112508	5.16015	5.41477	2.12782
H001	5			2.93368	0.215755	2.68953	3.17782	7.35443								3.21059	0.048526	3.15568	3.2655	1.51144													4.86689	0.554558	4.23936	5.49442	11.3945
H001	10	wd 1	g	3.20285	0.236173	2.9356	3.4701	7.37385	1.97063	0.0782444	1.88209	2.05917	3.97054	5.17347	5.17347	3.18786	0.253562	2.90094	3.47479	7.95397	2.10842	0.0974556	1.99814	2.2187	4.6222	5.29629	5.29629	0.992903	0.0374809	0.95049	1.03532	3.77488	4.20462	0.12927	4.05834	4.3509	3.07446	5.19753	5.19753	2.99622	0.234712	2.73062	3.26181	7.83361	4.99622	4.99622	1.33	0.118533	1.21384
H001	20			2.98068	0.218127	2.73386	3.22751	7.31802								3.0472	0.0905051	2.94478	3.14961	2.97011													3.89225	0.03534	3.85225	3.93224	0.90796
H001	40			3.02328	0.142816	2.86167	3.18489	4.72386								3.21258	0.0516621	3.15412	3.27104	1.60812													3.85718	0.0270418	3.82657	3.88778	0.701077
H001	80			2.97708	0.013704	2.96158	2.99259	0.460316								3.35164	0.168231	3.16127	3.54201	5.01938													3.77659	0.0706433	3.69665	3.85653	1.87056
H001		wd 2		3.01196	0.248359	2.73092	3.29299	8.24576	1.9599	0.0346653	1.92067	1.99912	1.76873	4.97185	4.97185	2.99899	0.0869764	2.90056	3.09741	2.90019	2.08377	0.0364347	2.04254	2.125	1.7485	5.08276	5.08276	0.940994	0.0328482	0.903823	0.978164	3.4908	4.13228	0.195138	3.91147	4.3531	4.72227	5.07328	5.07328	2.85044	0.0819593	2.75769	2.94318	2.87532	4.85044	4.85044
H001		wd 3		3.06303	0.0974756	2.95273	3.17333	3.18233	2.05573	0.0833086	1.96146	2.15	4.0525	5.11876	5.11876	2.93569	0.110016	2.81119	3.06018	3.74755	2.02529	0.0680471	1.94828	2.10229	3.35988	4.96097	4.96097	0.981021	0.0513225	0.922945	1.0391	5.23154	3.93609	0.0813363	3.84405	4.02813	2.06643	4.91711	4.91711	2.97021	0.198909	2.74513	3.19529	6.6968	4.97021	4.97021
H001		wod 1		2.98108	0.168137	2.79082	3.17134	5.64015	1.90441	0.180315	1.70037	2.10845	9.46831	4.88549	4.88549	3.00355	0.163689	2.81832	3.18878	5.44984	1.98375	0.0463913	1.93125	2.03624	2.33857	4.9873	4.9873	1.01754	0.0264133	0.987651	1.04743	2.5958	4.45624	0.214524	4.21349	4.69899	4.81402	5.47378	5.47378	2.94287	0.147087	2.77642	3.10931	4.99808	4.94287	4.94287
H001		wod 2		3.05367	0.102211	2.93801	3.16933	3.34716	2.10424	0.140348	1.94542	2.26305	6.66977	5.15791	5.15791	3.05706	0.047	3.00388	3.11025	1.53742	1.97801	0.14911	1.80928	2.14674	7.53839	5.03508	5.03508	0.978315	0.006953	0.970447	0.986183	0.710712	4.46279	0.144133	4.29969	4.62589	3.22966	5.4411	5.4411	2.83066	0.15921	2.6505	3.01082	5.62447	4.83066	4.83066
H001		wod 3		3.19562	0.0994611	3.08307	3.30817	3.11242	2.16781	0.0676781	2.09122	2.24439	3.12196	5.36343	5.36343	3.04074	0.071664	2.95965	3.12184	2.35679	2.02863	0.145954	1.86347	2.19379	7.19468	5.06938	5.06938	0.974281	0.0580404	0.908603	1.03996	5.95725	4.39305	0.276066	4.08066	4.70544	6.28416	5.36733	5.36733	2.77877	0.208675	2.54263	3.0149	7.50963	4.77877	4.77877
H004	2.5								2.80888	0.262601	2.51172	3.10603	9.34898								2.61522	0.0514909	2.55696	2.67349	1.96889			1.98431	0.0772739	1.89687	2.07175	3.89424	3.51739	0.20841	3.28155	3.75322	5.92515	5.5017	5.5017	3.25454	0.378053	2.82675	3.68234	11.6162	5.25454	5.25454
H004	5								2.95398	0.114352	2.82458	3.08338	3.87113								2.8069	0.0237347	2.78004	2.83376	0.845584			2.19537	0.174992	1.99735	2.39339	7.97098	4.00177	0.185421	3.79195	4.21159	4.63347	6.19714	6.19714	3.35275	0.195851	3.13113	3.57437	5.84152	5.35275	5.35275
H004	10	wd 1	g	2.10652	0.146651	1.94057	2.27247	6.96179	2.93627	0.215392	2.69254	3.18001	7.33555	5.04279	5.04279	2.02907	0.223841	1.77578	2.28237	11.0317	2.8431	0.0832249	2.74892	2.93727	2.92726	4.87217	4.87217	2.13841	0.05796	2.07282	2.20399	2.71043	4.09797	0.403978	3.64083	4.55511	9.858	6.23638	6.23638	3.1373	0.0499951	3.08073	3.19388	1.59357	5.1373	5.1373	0.82	0.252488	0.572567
H004	20								3.03771	0.0801416	2.94702	3.12839	2.63823								2.89335	0.0826614	2.79981	2.98689	2.85695			2.13563	0.134053	1.98394	2.28733	6.27697	3.92804	0.177236	3.72748	4.1286	4.51208	6.06367	6.06367	2.98174	0.086185	2.88421	3.07927	2.89043	4.98174	4.98174
H004	40								3.00426	0.09344	2.89853	3.11	3.11025								2.91599	0.0424734	2.86793	2.96405	1.45657			1.96099	0.0862375	1.86341	2.05858	4.39764	3.15721	0.0653428	3.08327	3.23115	2.06964	5.1182	5.1182	2.94543	0.0163419	2.92694	2.96392	0.554822	4.94543	4.94543
H004	80								2.91491	0.0133795	2.89977	2.93005	0.459002								2.90544	0.0523311	2.84622	2.96466	1.80114			1.89954	0.0361826	1.8586	1.94048	1.90481	3.02084	0.0447177	2.97023	3.07144	1.48031	4.92038	4.92038	2.88745	0.0738814	2.80384	2.97105	2.55871	4.88745	4.88745
H004		wd 2		2.0892	0.167273	1.89991	2.27848	8.00656	3.06943	0.0771529	2.98213	3.15674	2.51359	5.15863	5.15863	1.98825	0.0523031	1.92906	2.04743	2.63061	2.80124	0.11204	2.67446	2.92803	3.99966	4.78949	4.78949	2.15254	0.0857107	2.05555	2.24953	3.98184	4.05504	0.177658	3.854	4.25607	4.38117	6.20758	6.20758	2.96787	0.173122	2.77197	3.16377	5.8332	4.96787	4.96787
H004		wd 3		2.03179	0.0827184	1.93818	2.12539	4.07122	2.88996	0.115176	2.75963	3.02029	3.98537	4.92175	4.92175	1.93267	0.0378629	1.88982	1.97551	1.9591	2.81518	0.0744573	2.73092	2.89943	2.64485	4.74785	4.74785	2.07576	0.0325802	2.03889	2.11262	1.56956	3.98638	0.112413	3.85917	4.11358	2.81992	6.06213	6.06213	3.05817	0.129369	2.91178	3.20456	4.23027	5.05817	5.05817
H004		wod 1		2.06374	0.128034	1.91886	2.20862	6.20398	3.03778	0.35624	2.63466	3.4409	11.727	5.10152	5.10152	2.07737	0.060624	2.00877	2.14598	2.9183	2.94806	0.0663736	2.87295	3.02317	2.25143	5.02544	5.02544	2.04237	0.00570712	2.03591	2.04883	0.279436	3.84494	0.165337	3.65784	4.03203	4.30012	5.88731	5.88731	3.2744	0.181114	3.06946	3.47935	5.53122	5.2744	5.2744
H004		wod 2		2.18149	0.24301	1.9065	2.45647	11.1397	2.66929	0.201515	2.44126	2.89732	7.54938	4.85078	4.85078	2.00221	0.0155325	1.98463	2.01979	0.775768	2.70206	0.0864931	2.60419	2.79994	3.201	4.70427	4.70427	1.97371	0.0705167	1.89391	2.05351	3.5728	3.70965	0.158915	3.52983	3.88948	4.28382	5.68336	5.68336	3.11323	0.0978872	3.00246	3.224	3.14424	5.11323	5.11323
H004		wod 3		2.08774	0.0703394	2.00814	2.16733	3.36917	3.01903	0.0516657	2.96057	3.0775	1.71133	5.10677	5.10677	2.01826	0.0549497	1.95608	2.08044	2.72263	2.74364	0.114061	2.61457	2.87271	4.1573	4.76189	4.76189	2.02231	0.0738357	1.93876	2.10586	3.65105	3.71174	0.118756	3.57736	3.84613	3.19948	5.73406	5.73406	3.22787	0.0889439	3.12722	3.32852	2.7555	5.22787	5.22787
H007			g	1.90101	0.0830361	1.80705	1.99497	4.368	1.8949e-22					1.90101	1.90101	0.888815	0.022581	0.863263	0.914367	2.54058	0.894295	0.0188536	0.872961	0.91563	2.10821	1.78311	1.78311	2.01064e-22					2.19826	0.0856317	2.10136	2.29516	3.89543	2.19826	2.19826	1.99193e-22					2	2	0.525
H009	2.5															1.93682	0.0644027	1.86394	2.0097	3.32518	1.11072	0.209504	0.873647	1.34779	18.862	3.04754	3.04754													1.09516	0.0324327	1.05846	1.13186	2.96147	3.09516	3.09516
H009	5															1.80118	0.117789	1.6679	1.93447	6.53951	0.914723	0.0184783	0.893813	0.935633	2.0201	2.71591	2.71591													1.00077	0.136914	0.845841	1.1557	13.6808	3.00077	3.00077
H009	10		g	2.04356	0.166596	1.85504	2.23208	8.15223	0.986682	0.0684544	0.90922	1.06414	6.93784	3.03024	3.03024	1.70771	0.0891354	1.60684	1.80857	5.2196	0.856133	0.0288452	0.823492	0.888774	3.36925	2.56384	2.56384	2.22397e-22					3.0557	0.261647	2.75962	3.35177	8.5626	3.0557	3.0557	1.0209	0.0612374	0.951605	1.0902	5.99837	3.0209	3.0209	0.9725	0.0901041	0.8842
H009	20															2.28917	0.395112	1.84206	2.73627	17.2601	1.05989	0.0588512	0.993299	1.12649	5.55256	3.34906	3.34906													1.2163	0.0498577	1.15988	1.27272	4.09914	3.2163	3.2163
H009	40															2.06807	0.0428408	2.01959	2.11654	2.07154	1.05386	0.0147316	1.03719	1.07053	1.39787	3.12192	3.12192													1.09538	0.062518	1.02464	1.16613	5.70742	3.09538	3.09538
H009	80															2.0881	0.103798	1.97065	2.20556	4.97091	1.01571	0.0158133	0.997814	1.0336	1.55687	3.10381	3.10381													1.07484	0.013894	1.05912	1.09057	1.29266	3.07484	3.07484
H010			g	1.90932	0.0341899	1.87064	1.94801	1.79068	1.84529	0.151822	1.67349	2.01709	8.22752	3.75462	3.75462	1.13761	0.0528453	1.07781	1.19741	4.64529	3.14523	0.110601	3.02007	3.27038	3.51647	4.28283	4.28283	1.95705	0.0604653	1.88862	2.02547	3.08962	1.96538	0.0347717	1.92603	2.00473	1.76921	3.92243	3.92243	1.92377	0.117303	1.79103	2.05651	6.09757	3.92377	3.92377	0.37	0.215058	0.159247
SD039			g	1.85661	0.0564083	1.79278	1.92044	3.03823	1.89916	0.0526993	1.83952	1.95879	2.77488	3.75577	3.75577	2.09137	0.0547083	2.02946	2.15327	2.61591	2.14353	0.130667	1.99567	2.29139	6.09591	4.23489	4.23489	8.74349e-23					3.67565	0.0482972	3.62099	3.7303	1.31398	3.67565	3.67565	1.98593	0.0653653	1.91196	2.0599	3.29142	3.98593	3.98593	1.0025	0.0420565	0.961285
COX-QBL	2.5			1.18035	0.134324	1.02835	1.33234	11.3801	0.895302	0.209747	0.657955	1.13265	23.4275	2.07565	2.07565													1.05418	0.057785	0.988796	1.11957	5.48148
COX-QBL	5			1.17656	0.0263915	1.1467	1.20642	2.2431	0.977227	0.127328	0.833145	1.12131	13.0295	2.15379	2.15379													0.876631	0.0173782	0.856966	0.896296	1.98239
COX-QBL	10		p	1.13216	0.0220312	1.10723	1.15709	1.94595	1.02518	0.022792	0.99939	1.05097	2.22322	2.15734	2.15734	3.08166e-06					2.02732	0.288316	1.70107	2.35358	14.2215	2.02732	2.02732	0.955434	0.077914	0.867268	1.0436	8.15483	1.02155	0.108005	0.899337	1.14377	10.5727	1.97699	1.97699	0.00124425					2.00124	2.00124	0
COX-QBL	20			1.16378	0.0391797	1.11944	1.20811	3.36659	0.995242	0.066791	0.919663	1.07082	6.71103	2.15902	2.15902													0.903609	0.0428362	0.855136	0.952081	4.74057
COX-QBL	40			1.1411	0.05802	1.07544	1.20675	5.08458	0.952021	0.0597992	0.884353	1.01969	6.28129	2.09312	2.09312													0.919283	0.0637879	0.847101	0.991465	6.93888
COX-QBL	80			1.19401	0.103167	1.07727	1.31076	8.64037	0.948576	0.0987974	0.836778	1.06037	10.4153	2.14259	2.14259													0.853131	0.0509821	0.79544	0.910822	5.97588
NA10830			p	1.03636	0.0178845	1.01613	1.0566	1.7257	1.90929	0.0666486	1.83387	1.98471	3.49075	2.94566	2.94566	0.958643	0.0865479	0.860707	1.05658	9.02817	1.73749	0.0876095	1.63836	1.83663	5.04229	2.69614	2.69614	0.949796	0.0833606	0.855466	1.04413	8.77668	2.07383	0.199528	1.84804	2.29961	9.62123	3.02362	3.02362	1.00108	0.0983149	0.889825	1.11233	9.82092	3.00108	3.00108	0.5075	0.0828779	0.426281
NA10851			p	1.94787	0.0561645	1.88431	2.01142	2.88339	2.05406	0.15362	1.88023	2.22789	7.47884	4.00193	4.00193	1.98761	0.103771	1.87018	2.10503	5.2209	1.94072	0.0558172	1.87756	2.00388	2.87611	3.92832	3.92832	0.942132	0.0126343	0.927835	0.956428	1.34103	2.89369	0.0925523	2.78896	2.99842	3.19842	3.83582	3.83582	1.89733	0.0844227	1.8018	1.99287	4.44955	3.89733	3.89733	0.975	0.0996243	0.87737
NA10854			p	3.06177	0.108607	2.93887	3.18467	3.5472	1.14677	0.0777959	1.05874	1.2348	6.78391	4.20854	4.20854	2.09705	0.114854	1.96709	2.22702	5.4769	2.15328	0.126859	2.00973	2.29683	5.89143	4.25033	4.25033	1.62851e-22					4.6839	0.0276919	4.65257	4.71524	0.591213	4.6839	4.6839	2.22699	0.158255	2.04791	2.40607	7.10623	4.22699	4.22699	0.945	0.0876071	0.859147
NA10857			p	3.244	0.303302	2.90079	3.58721	9.34962	9.91379e-23					3.244	3.244	1.7493	0.102596	1.63321	1.8654	5.86493	1.8499	0.0858312	1.75277	1.94702	4.63978	3.5992	3.5992	1.24986e-22					3.29257	0.109004	3.16923	3.41592	3.31062	3.29257	3.29257	1.86609	0.0753147	1.78086	1.95131	4.03597	3.86609	3.86609	0.94	0.182209	0.761439
NA10859			p	2.07723	0.17455	1.87971	2.27475	8.40303	1.96837	0.106926	1.84738	2.08937	5.43222	4.0456	4.0456	1.86838	0.0531317	1.80825	1.9285	2.84374	1.86815	0.0608854	1.79925	1.93705	3.25913	3.73653	3.73653	0.951589	0.0513523	0.89348	1.0097	5.39647	2.79384	0.138493	2.63713	2.95056	4.95707	3.74543	3.74543	1.9362	0.0505921	1.87895	1.99344	2.61296	3.9362	3.9362	0.925	0.31245	0.618805
NA10861			p	2.15981	0.0618081	2.08987	2.22975	2.86173	2.04541	0.0839134	1.95046	2.14037	4.10252	4.20522	4.20522	1.96181	0.15433	1.78717	2.13645	7.86671	1.96796	0.111162	1.84217	2.09375	5.64857	3.92977	3.92977	2.27942e-22					4.02094	0.0302944	3.98666	4.05522	0.753414	4.02094	4.02094	2.12451	0.161992	1.94121	2.30782	7.62491	4.12451	4.12451	0.8825	0.379168	0.510922
NA11839			p	2.39925	0.256177	2.10936	2.68913	10.6774	0.92698	0.0185801	0.905955	0.948005	2.00437	3.32623	3.32623	1.71212	0.068624	1.63447	1.78977	4.00813	1.85401	0.123465	1.7143	1.99372	6.65936	3.56613	3.56613	0.000259561					3.19234	0.102279	3.0766	3.30807	3.20391	3.19259	3.19259	1.72017	0.0743127	1.63608	1.80426	4.32008	3.72017	3.72017	0.97	0.141951	0.830891
NA11840			p	2.06482	0.177123	1.86439	2.26525	8.57814	2.08073	0.0888554	1.98019	2.18128	4.27039	4.14555	4.14555	2.16413	0.0870815	2.06559	2.26267	4.02386	2.08863	0.106528	1.96808	2.20918	5.10039	4.25276	4.25276	1.03311	0.0863248	0.935429	1.1308	8.35579	3.31524	0.0793327	3.22546	3.40501	2.39297	4.34835	4.34835	2.0302	0.0577029	1.9649	2.09549	2.84223	4.0302	4.0302	0.9125	0.345715	0.573706
NA11881			p	1.81914	0.109631	1.69508	1.94319	6.02655	1.78647	0.174076	1.58948	1.98345	9.74415	3.6056	3.6056	1.80563	0.0440934	1.75573	1.85552	2.442	1.78904	0.0400863	1.74368	1.83441	2.24066	3.59467	3.59467	1.47041e-22					3.50983	0.0532672	3.44955	3.57011	1.51766	3.50983	3.50983	1.73345	0.0784617	1.64466	1.82223	4.52634	3.73345	3.73345	0.9925	0.0867107	0.907525
NA11882			p	1.93216	0.043325	1.88313	1.98118	2.24231	1.92068	0.132273	1.771	2.07036	6.88677	3.85283	3.85283	1.93678	0.0683583	1.85943	2.01414	3.52947	1.91122	0.0976218	1.80076	2.02169	5.10781	3.84801	3.84801	1.01434	0.00868214	1.00451	1.02416	0.855941	2.79094	0.0208577	2.76734	2.81454	0.747338	3.80528	3.80528	1.81282	0.0216593	1.78831	1.83733	1.19479	3.81282	3.81282	0.9425	0.159276	0.786413
NA11994			p	3.25563	0.0235253	3.22901	3.28225	0.722603	2.19125	0.0683386	2.11392	2.26858	3.11871	5.44688	5.44688	3.07978	0.0284072	3.04763	3.11192	0.92238	2.13002	0.0454613	2.07858	2.18147	2.13431	5.2098	5.2098	1.05388e-22					5.432	0.164051	5.24636	5.61764	3.02009	5.432	5.432	3.13872	0.0971183	3.02882	3.24862	3.0942	5.13872	5.13872	1.285	0.492976	0.801893
NA11995			p	2.02544	0.106577	1.90484	2.14604	5.26193	1.94495	0.0371779	1.90288	1.98702	1.91151	3.97039	3.97039	1.9958	0.0531702	1.93564	2.05597	2.6641	1.91729	0.0204905	1.8941	1.94047	1.06872	3.91309	3.91309	7.02517e-23					3.76517	0.135242	3.61213	3.91821	3.59193	3.76517	3.76517	1.92671	0.015907	1.90871	1.94471	0.825602	3.92671	3.92671	0.6575	0.504598	0.163003
NA12043			p	3.12742	0.501196	2.56028	3.69457	16.0258	1.11111	0.131752	0.962022	1.2602	11.8577	4.23853	4.23853	2.16844	0.0815018	2.07621	2.26066	3.75855	2.2247	0.041569	2.17767	2.27174	1.86852	4.39314	4.39314	1.41885e-22					3.8659	0.142812	3.7043	4.02751	3.69415	3.8659	3.8659	2.06955	0.0268759	2.03913	2.09996	1.29864	4.06955	4.06955	0.9125	0.0679614	0.845899
NA12044			p	3.10921	0.189424	2.89486	3.32356	6.09235	1.16165	0.037385	1.11934	1.20395	3.21828	4.27086	4.27086	2.0559	0.106307	1.93561	2.1762	5.17081	2.05221	0.0925396	1.9475	2.15693	4.50926	4.10811	4.10811	1.77215e-22					3.54498	0.11657	3.41307	3.67689	3.28831	3.54498	3.54498	2.05218	0.0689401	1.97417	2.13019	3.35935	4.05218	4.05218	0.8975	0.287261	0.61599
NA12056			p	1.83173	0.0697963	1.75275	1.91071	3.8104	1.90268	0.0798896	1.81228	1.99309	4.19878	3.73441	3.73441	1.91017	0.0688378	1.83228	1.98807	3.60374	1.85455	0.134968	1.70182	2.00727	7.27767	3.76472	3.76472	3.63765e-22					3.50124	0.259165	3.20798	3.79451	7.40209	3.50124	3.50124	1.94693	0.110647	1.82173	2.07214	5.68312	3.94693	3.94693	0.965	0.230705	0.738913
NA12057			p	1.96273	0.159727	1.78198	2.14347	8.13799	2.08717	0.135364	1.93399	2.24034	6.48553	4.0499	4.0499	2.0724	0.117785	1.93911	2.20568	5.68353	2.0373	0.0972239	1.92728	2.14731	4.7722	4.10969	4.10969	0.964541	0.0813633	0.872471	1.05661	8.43544	2.86338	0.198185	2.63911	3.08764	6.92138	3.82792	3.82792	2.005	0.08392	1.91003	2.09996	4.18554	4.005	4.005	0.945	0.0960469	0.850876
NA12154			p	1.02065	0.0618941	0.950613	1.09069	6.06418	1.84301	0.0785976	1.75407	1.93195	4.26463	2.86366	2.86366	1.03024	0.0562318	0.966606	1.09387	5.45815	1.91187	0.13342	1.76089	2.06285	6.9785	2.94211	2.94211	0.923678	0.0404828	0.877868	0.969487	4.38278	1.83016	0.0382871	1.78684	1.87349	2.09201	2.75384	2.75384	1.02334	0.0228462	0.997485	1.04919	2.23252	3.02334	3.02334	0.5025	0.162231	0.343517
NA12236			p	1.97964	0.134402	1.82755	2.13172	6.78922	1.97056	0.0931564	1.86515	2.07598	4.7274	3.9502	3.9502	2.00144	0.0228152	1.97563	2.02726	1.13994	2.01315	0.025246	1.98458	2.04171	1.25406	4.01459	4.01459	0.997857	0.0283217	0.965808	1.0299	2.83826	3.39143	0.104327	3.27337	3.50948	3.07621	4.38928	4.38928	2.04686	0.0812588	1.9549	2.13881	3.96993	4.04686	4.04686	0.9475	0.176405	0.774626
CAH008			b	3.09512	0.0210493	3.0713	3.11894	0.680079	1.15096	0.128242	1.00584	1.29607	11.1422	4.24608	4.24608	2.60707	0.0262095	2.57741	2.63673	1.00532	0.878152	0.00393363	0.873701	0.882604	0.447944	3.48522	3.48522	1.02126	0.0331841	0.983708	1.05881	3.24933	3.15217	0.0469085	3.09909	3.20526	1.48813	4.17343	4.17343	2.12218	0.0314866	2.08655	2.15781	1.48369	4.12218	4.12218	1.35667	0.517193	0.849827
CAH009			b	2.17546	0.0323926	2.1388	2.21211	1.489	2.95071	0.0762234	2.86445	3.03696	2.58322	5.12617	5.12617	2.65385	0.0356865	2.61347	2.69423	1.34471	1.68639	0.0464818	1.63379	1.73899	2.75629	4.34024	4.34024	2.07963	0.0801812	1.9889	2.17036	3.85555	3.58071	0.106782	3.45988	3.70155	2.98214	5.66035	5.66035	3.16708	0.144057	3.00407	3.3301	4.54858	5.16708	5.16708	1.35	0.307354	1.0488
CAH010			b	1.11373	0.055994	1.05037	1.17709	5.02762	1.09733	0.0457553	1.04555	1.1491	4.1697	2.21106	2.21106	0.891234	0.0024986	0.888407	0.894062	0.280353	0.819308	0.0210612	0.795476	0.843141	2.5706	1.71054	1.71054	0.955892	0.0407219	0.909812	1.00197	4.26009	1.06962	0.0513814	1.01148	1.12777	4.80369	2.02552	2.02552	8.21837e-23					2	2	0.42
CAH011			b	2.05136	0.0699211	1.97223	2.13048	3.40853	2.84517	0.19182	2.62811	3.06223	6.74193	4.89653	4.89653	2.5166	0.0957614	2.40824	2.62496	3.80519	1.57733	0.103062	1.46071	1.69395	6.53398	4.09393	4.09393	1.73173	0.195091	1.51097	1.95249	11.2657	3.14904	0.0411839	3.10243	3.19564	1.30782	4.88077	4.88077	2.93311	0.0749526	2.84829	3.01793	2.5554	4.93311	4.93311	1.3175	0.42346	0.902516
CAH014			b	2.91065	0.0976075	2.8002	3.02111	3.35346	0.925908	0.0692654	0.847528	1.00429	7.48081	3.83656	3.83656	2.71921	0.10444	2.60103	2.8374	3.84083	0.910803	0.0595969	0.843364	0.978242	6.54333	3.63002	3.63002	4.48478e-23					3.93964	0.400575	3.48636	4.39293	10.1678	3.93964	3.93964	1.94631	0.13594	1.79248	2.10014	6.98452	3.94631	3.94631
H002			b	2.88808	0.116311	2.75646	3.0197	4.02727	1.93365	0.0987427	1.82192	2.04539	5.10653	4.82173	4.82173	2.74967	0.0540924	2.68846	2.81088	1.96723	1.67149	0.119223	1.53658	1.8064	7.13274	4.42116	4.42116	3.80085e-23					5.03767	0.482857	4.49128	5.58407	9.58492	5.03767	5.03767	2.88106	0.116031	2.74977	3.01236	4.02736	4.88106	4.88106	1.3925	0.360997	1.03873
H003			b	1.95985	0.0327205	1.92282	1.99687	1.66955	2.70019	0.126065	2.55753	2.84284	4.66874	4.66003	4.66003	2.60561	0.114762	2.47574	2.73547	4.40444	1.6474	0.0791343	1.55785	1.73694	4.8036	4.253	4.253	3.14251	0.0534734	3.082	3.20302	1.70161	2.52626	0.0770003	2.43913	2.61339	3.048	5.66877	5.66877	3.0361	0.164216	2.85028	3.22193	5.40879	5.0361	5.0361	1.38	0.233131	1.15154
H005			b	2.15535	0.0894143	2.05417	2.25653	4.14848	2.00433	0.176784	1.80429	2.20438	8.8201	4.15969	4.15969	1.6864	0.0753565	1.60112	1.77167	4.46849	1.56713	0.0741031	1.48328	1.65099	4.72857	3.25353	3.25353	1.83446e-22					4.70586	0.205881	4.47289	4.93883	4.37499	4.70586	4.70586	2.47961	0.0380735	2.43653	2.52269	1.53546	4.47961	4.47961	0.9325	0.305481	0.633134
H006			b	1.93632	0.0416658	1.88917	1.98347	2.1518	2.79154	0.121282	2.6543	2.92878	4.34464	4.72786	4.72786	2.9811	0.0607584	2.91235	3.04986	2.03812	1.98682	0.0878762	1.88738	2.08626	4.42296	4.96792	4.96792	2.7275	0.050535	2.67032	2.78469	1.85279	2.0911	0.0278118	2.05963	2.12257	1.33001	4.8186	4.8186	2.8668	0.0964706	2.75764	2.97597	3.36509	4.8668	4.8668	1.3325	0.114319	1.22047
H008			b	2.84854	0.118228	2.71475	2.98232	4.15047	1.85921	0.0781298	1.7708	1.94762	4.20232	4.70775	4.70775	2.95405	0.0912522	2.85079	3.05731	3.08905	1.8861	0.0348593	1.84666	1.92555	1.84822	4.84016	4.84016	1.0841	0.0136094	1.0687	1.0995	1.25536	5.05348	0.253366	4.76678	5.34019	5.01369	6.13759	6.13759	2.9149	0.0925863	2.81013	3.01967	3.17631	4.9149	4.9149	1.2575	0.364169	0.900621
Detailed gene copy number results
GCN - gene copy number, avr - average, SD - standard deviation, lwr - lower, upr - upper, CI - 95% confidence interval, CV% - coefficient of variation %, DQ - dosage quotient, CGH - comparative genome hybridization
wd - with dilution, wod - without dilution
g - good quality, p - population, b - bad quality
orange number or amb - ambiguous result, red number - misclassification, orange background - not all MLPA probes were used for a CYP21 gene due to chimeric gene, red background - MLPA was inconclusive probably due to double chimeric genes
[truncated: 22 more columns]

## Sheet: expected GCN
		C4A assay									C4B assay									C4 genes				CYP21A1P assay									CYP21A2 assay									CYP21 genes				HERV-K(C4) CNV deletion assay
ID	study group	GCN	SD GCN	lwr CI GCN	upr CI GCN	exp GCN	SD exp GCN	lwr CI exp GCN	upr CI exp GCN	avr dev GCNs	GCN	SD GCN	lwr CI GCN	upr CI GCN	exp GCN	SD exp GCN	lwr CI exp GCN	upr CI exp GCN	avr dev GCNs	total GCN	rounded total GCN	exp total GCN	rounded exp total GCN	GCN	SD GCN	lwr CI GCN	upr CI GCN	exp GCN	SD exp GCN	lwr CI exp GCN	upr CI exp GCN	avr dev GCNs	GCN	SD GCN	lwr CI GCN	upr CI GCN	exp GCN	SD exp GCN	lwr CI exp GCN	upr CI exp GCN	avr dev GCNs	total GCN	rounded total GCN	exp total GCN	rounded exp total GCN	GCN	SD GCN	lwr CI GCN	upr CI GCN
AI001	g	2.21344	0.0314549	2.17784	2.24903	2.11806	0.0173853	2.09839	2.13774	0.0953723	2.18426	0.0412109	2.13763	2.23089	2.09044	0.0532378	2.0302	2.15068	0.093821	4.3977	4.3977	4.2085	4.2085	2.21442	0.0552461	2.1519	2.27693	2.04629	0.0732112	1.96345	2.12914	0.168127	2.3704	0.231442	2.1085	2.63229	2.18414	0.0824103	2.09088	2.27739	0.186259	4.58481	4.58481	4.23043	4.23043	1.9668	0.0652095	1.89301	2.04059
AI002	g	1.18219	0.0315771	1.14646	1.21792	1.15972	0.0510231	1.10198	1.21746	0.022472	2.11806	0.0916074	2.0144	2.22172	2.07602	0.0474798	2.0223	2.12975	0.0420358	3.30025	3.30025	3.23574	3.23574	1.16184	0.0107146	1.14971	1.17396	1.07185	0.024926	1.04364	1.10005	0.0899901	2.12655	0.0341938	2.08785	2.16524	1.96154	0.0314943	1.9259	1.99718	0.165008	3.28839	3.28839	3.03339	3.03339	1.19306	0.0269837	1.16252	1.22359
AI003	g	1.9479	0.0319465	1.91175	1.98405	2.01893	0.0306982	1.98419	2.05367	-0.0710364	1.91844	0.0244321	1.89079	1.94609	1.98846	0.029287	1.95532	2.0216	-0.0700225	3.86634	3.86634	4.00739	4.00739	2.22034	0.0811529	2.12851	2.31217	1.97094	0.0207594	1.94745	1.99444	0.249395	2.14876	0.0683788	2.07139	2.22614	1.90775	0.0339334	1.86935	1.94615	0.241013	4.3691	4.3691	3.87869	3.87869	0.000309057	0.000413023	-0.000158314	0.000776429
AI004	g	1.97436	0.0682467	1.89713	2.05158	2.09857	0.0693784	2.02006	2.17707	-0.124211	1.81747	0.0412072	1.77084	1.8641	1.93169	0.0282526	1.89972	1.96366	-0.114225	3.79182	3.79182	4.03026	4.03026	2.22932	0.0473701	2.17572	2.28292	1.93979	0.0181597	1.91924	1.96034	0.289533	2.1572	0.0786961	2.06815	2.24626	1.8767	0.037856	1.83386	1.91953	0.280508	4.38652	4.38652	3.81648	3.81648	9.70556e-23	6.3053e-24	8.99206e-23	1.04191e-22
AI005	g	2.1138	0.156658	1.93652	2.29107	2.14934	0.118353	2.01541	2.28326	-0.0355408	2.0162	0.051211	1.95825	2.07415	2.05255	0.0876199	1.9534	2.1517	-0.0363441	4.13	4.13	4.20188	4.20188	2.21786	0.057409	2.1529	2.28282	2.01744	0.0154416	1.99996	2.03491	0.200423	2.2332	0.0831963	2.13906	2.32735	2.03139	0.0561551	1.96785	2.09493	0.201813	4.45106	4.45106	4.04883	4.04883	1.08077	0.0485435	1.02584	1.13571
CAH003	g	1.92428	0.0370545	1.88235	1.96621	2.0436	0.0614083	1.97412	2.11309	-0.11932	1.79187	0.0535879	1.73123	1.85251	1.90341	0.0873374	1.80458	2.00224	-0.111543	3.71615	3.71615	3.94702	3.94702	1.80023	0.140874	1.64082	1.95964	1.84235	0.026977	1.81182	1.87287	-0.0421194	1.81754	0.106776	1.69671	1.93836	1.86223	0.0561332	1.79871	1.92575	-0.0446937	3.61777	3.61777	3.70458	3.70458	1.04373	0.0407969	0.997566	1.0899
CAH007	g	2.00795	0.095098	1.90034	2.11557	1.94754	0.0470574	1.89429	2.00079	0.0604123	2.0833	0.168309	1.89284	2.27375	2.01888	0.102398	1.903	2.13475	0.0644188	4.09125	4.09125	3.96642	3.96642	1.88142	0.0566359	1.81734	1.94551	1.99868	0.109796	1.87444	2.12293	-0.117257	1.87849	0.0131244	1.86364	1.89334	1.99443	0.0428654	1.94592	2.04293	-0.115934	3.75992	3.75992	3.99311	3.99311	2.3386e-22	1.10646e-23	2.2134e-22	2.46381e-22
CAH012	g	1.72852	0.0533748	1.66812	1.78891	1.80901	0.0637572	1.73686	1.88115	-0.0804919	0.866211	0.0556305	0.80326	0.929161	0.905773	0.0395222	0.86105	0.950495	-0.0395617	2.59473	2.59473	2.71478	2.71478	2.1927	0.0702696	2.11318	2.27221	2.66179	0.071843	2.58049	2.74308	-0.469089	1.27044e-22	6.72459e-24	1.19435e-22	1.34654e-22	1.54301e-22	9.67172e-24	1.43356e-22	1.65245e-22	-2.72564e-23	2.1927	2.1927	2.66179	2.66179	1.36656e-22	2.51341e-23	1.08215e-22	1.65097e-22
CAH013	g	3.04269	0.112987	2.91484	3.17055	2.94939	0.140148	2.7908	3.10798	0.0932992	1.05736	0.0211145	1.03347	1.08125	1.02453	0.00975546	1.01349	1.03557	0.0328301	4.10005	4.10005	3.97392	3.97392	3.09832	0.159892	2.91738	3.27925	2.91778	0.12501	2.77632	3.05924	0.180538	1.09786	0.045824	1.046	1.14971	1.03379	0.0244806	1.00608	1.06149	0.0640693	4.19617	4.19617	3.95156	3.95156	9.80348e-23	1.30754e-23	8.32389e-23	1.12831e-22
CAH015	g	2.16359	0.086223	2.06602	2.26116	2.09722	0.0695514	2.01852	2.17592	0.0663677	1.12766	0.0495139	1.07163	1.18369	1.09386	0.0653343	1.01993	1.16779	0.0338043	3.29125	3.29125	3.19108	3.19108	2.17224	0.102041	2.05677	2.2877	2.00575	0.0402832	1.96016	2.05133	0.166488	1.12686	0.052713	1.06721	1.18651	1.04132	0.0538399	0.980394	1.10224	0.0855434	3.2991	3.2991	3.04707	3.04707	1.55601e-22	5.81445e-24	1.49022e-22	1.62181e-22
CAH016	g	3.02091	0.0482041	2.96637	3.07546	3.07858	0.0564866	3.01466	3.14249	-0.0576622	1.05027e-22	3.96757e-24	1.00537e-22	1.09516e-22	1.07043e-22	4.54449e-24	1.019e-22	1.12185e-22	-2.01601e-24	3.02091	3.02091	3.07858	3.07858	2.94089	0.0589533	2.87418	3.0076	2.91049	0.0747334	2.82593	2.99506	0.0303969	1.14234e-22	2.45864e-24	1.11452e-22	1.17016e-22	1.13058e-22	3.29933e-24	1.09325e-22	1.16792e-22	1.17593e-24	2.94089	2.94089	2.91049	2.91049	1.27015e-22	1.59139e-23	1.09007e-22	1.45023e-22
H001	g	3.20285	0.236173	2.9356	3.4701	3.11687	0.221501	2.86622	3.36751	0.085979	1.97063	0.0782444	1.88209	2.05917	1.91723	0.0436816	1.8678	1.96666	0.0533952	5.17347	5.17347	5.0341	5.0341	3.18786	0.253562	2.90094	3.47479	2.98507	0.203481	2.75482	3.21533	0.202788	2.10842	0.0974556	1.99814	2.2187	1.97526	0.0824481	1.88196	2.06856	0.133164	5.29629	5.29629	4.96033	4.96033	0.992903	0.0374809	0.95049	1.03532
H004	g	2.10652	0.146651	1.94057	2.27247	2.14046	0.139156	1.98299	2.29792	-0.0339396	2.93627	0.215392	2.69254	3.18001	2.98137	0.146352	2.81576	3.14697	-0.0450918	5.04279	5.04279	5.12182	5.12182	2.02907	0.223841	1.77578	2.28237	2.00316	0.130928	1.855	2.15131	0.0259146	2.8431	0.0832249	2.74892	2.93727	2.81585	0.130059	2.66868	2.96302	0.0272455	4.87217	4.87217	4.81901	4.81901	2.13841	0.05796	2.07282	2.20399
H007	g	1.90101	0.0830361	1.80705	1.99497	2.00546	0.0104639	1.99362	2.0173	-0.104453	1.8949e-22	1.3735e-23	1.73948e-22	2.05032e-22	1.99745e-22	6.4071e-24	1.92495e-22	2.06995e-22	-1.02553e-23	1.90101	1.90101	2.00546	2.00546	0.888815	0.022581	0.863263	0.914367	0.933433	0.0258382	0.904195	0.962671	-0.0446183	0.894295	0.0188536	0.872961	0.91563	0.939052	0.0113625	0.926195	0.95191	-0.0447569	1.78311	1.78311	1.87249	1.87249	2.01064e-22	1.7532e-23	1.81225e-22	2.20903e-22
H009	g	2.04356	0.166596	1.85504	2.23208	1.974	0.120986	1.8371	2.11091	0.0695576	0.986682	0.0684544	0.90922	1.06414	0.953841	0.0626615	0.882934	1.02475	0.0328415	3.03024	3.03024	2.92784	2.92784	1.70771	0.0891354	1.60684	1.80857	1.9685	0.0925084	1.86382	2.07319	-0.260797	0.856133	0.0288452	0.823492	0.888774	0.987067	0.0343111	0.948241	1.02589	-0.130934	2.56384	2.56384	2.95557	2.95557	2.22397e-22	9.70914e-24	2.1141e-22	2.33383e-22
H010	g	1.90932	0.0341899	1.87064	1.94801	2.03076	0.109229	1.90716	2.15436	-0.121437	1.84529	0.151822	1.67349	2.01709	1.95708	0.0487786	1.90188	2.01228	-0.111789	3.75462	3.75462	3.98784	3.98784	1.13761	0.0528453	1.07781	1.19741	0.99459	0.0569772	0.930116	1.05906	0.143019	3.14523	0.110601	3.02007	3.27038	2.74788	0.0498669	2.69145	2.80431	0.397347	4.28283	4.28283	3.74247	3.74247	1.95705	0.0604653	1.88862	2.02547
SD039	g	1.85661	0.0564083	1.79278	1.92044	1.97465	0.0317185	1.93876	2.01055	-0.118041	1.89916	0.0526993	1.83952	1.95879	2.02105	0.0862382	1.92347	2.11864	-0.121896	3.75577	3.75577	3.99571	3.99571	2.09137	0.0547083	2.02946	2.15327	1.88275	0.0619681	1.81263	1.95287	0.208615	2.14353	0.130667	1.99567	2.29139	1.92885	0.101697	1.81377	2.04393	0.214676	4.23489	4.23489	3.8116	3.8116	8.74349e-23	2.48806e-24	8.46195e-23	9.02504e-23
COX-QBL	p	1.13216	0.0220312	1.10723	1.15709	1.0715	0.0282906	1.03948	1.10351	0.0606632	1.02518	0.022792	0.99939	1.05097	0.97087	0.0507329	0.913461	1.02828	0.0543106	2.15734	2.15734	2.04237	2.04237	3.08166e-06	5.33759e-06	-2.95828e-06	9.12159e-06	3.7196e-06	6.44254e-06	-3.57068e-06	1.10099e-05	-6.37944e-07	2.02732	0.288316	1.70107	2.35358	2.04962	0.0345603	2.01051	2.08873	-0.0222987	2.02732	2.02732	2.04962	2.04962	0.955434	0.077914	0.867268	1.0436
NA10830	p	1.03636	0.0178845	1.01613	1.0566	1.0352	0.0405577	0.989309	1.0811	0.0011607	1.90929	0.0666486	1.83387	1.98471	1.907	0.0904787	1.80462	2.00939	0.00229177	2.94566	2.94566	2.9422	2.9422	0.958643	0.0865479	0.860707	1.05658	1.03063	0.0437543	0.981119	1.08014	-0.0719878	1.73749	0.0876095	1.63836	1.83663	1.87045	0.0305066	1.83593	1.90497	-0.132954	2.69614	2.69614	2.90108	2.90108	0.949796	0.0833606	0.855466	1.04413
NA10851	p	1.94787	0.0561645	1.88431	2.01142	1.89057	0.0239817	1.86343	1.9177	0.0573011	2.05406	0.15362	1.88023	2.22789	1.99142	0.0816474	1.89903	2.08381	0.0626431	4.00193	4.00193	3.88198	3.88198	1.98761	0.103771	1.87018	2.10503	1.96276	0.101044	1.84842	2.0771	0.0248456	1.94072	0.0558172	1.87756	2.00388	1.91778	0.102118	1.80223	2.03334	0.0229362	3.92832	3.92832	3.88054	3.88054	0.942132	0.0126343	0.927835	0.956428
NA10854	p	3.06177	0.108607	2.93887	3.18467	3.08919	0.125682	2.94697	3.2314	-0.0274125	1.14677	0.0777959	1.05874	1.2348	1.15725	0.0856685	1.06031	1.25419	-0.0104754	4.20854	4.20854	4.24643	4.24643	2.09705	0.114854	1.96709	2.22702	2.00361	0.0848156	1.90763	2.09958	0.0934455	2.15328	0.126859	2.00973	2.29683	2.05739	0.100861	1.94326	2.17152	0.0958916	4.25033	4.25033	4.061	4.061	1.62851e-22	2.3721e-23	1.36009e-22	1.89694e-22
NA10857	p	3.244	0.303302	2.90079	3.58721	3.73827	0.0742023	3.6543	3.82223	-0.494265	9.91379e-23	1.5226e-23	8.19084e-23	1.16367e-22	1.15639e-22	2.67202e-23	8.54031e-23	1.45876e-22	-1.65014e-23	3.244	3.244	3.73827	3.73827	1.7493	0.102596	1.63321	1.8654	1.70748	0.174342	1.5102	1.90476	0.0418234	1.8499	0.0858312	1.75277	1.94702	1.80078	0.0569021	1.73639	1.86517	0.0491183	3.5992	3.5992	3.50826	3.50826	1.24986e-22	6.06327e-24	1.18125e-22	1.31848e-22
NA10859	p	2.07723	0.17455	1.87971	2.27475	1.97747	0.114812	1.84755	2.10739	0.0997579	1.96837	0.106926	1.84738	2.08937	1.87817	0.147726	1.71101	2.04534	0.0901987	4.0456	4.0456	3.85565	3.85565	1.86838	0.0531317	1.80825	1.9285	1.97025	0.079127	1.88071	2.05979	-0.101874	1.86815	0.0608854	1.79925	1.93705	1.96903	0.0384036	1.92557	2.01249	-0.100882	3.73653	3.73653	3.93928	3.93928	0.951589	0.0513523	0.89348	1.0097
NA10861	p	2.15981	0.0618081	2.08987	2.22975	2.07844	0.0345332	2.03936	2.11752	0.0813715	2.04541	0.0839134	1.95046	2.14037	1.96899	0.0889659	1.86832	2.06966	0.0764223	4.20522	4.20522	4.04743	4.04743	1.96181	0.15433	1.78717	2.13645	2.04329	0.039842	1.99821	2.08838	-0.0814829	1.96796	0.111162	1.84217	2.09375	2.05179	0.0497134	1.99553	2.10804	-0.0838249	3.92977	3.92977	4.09508	4.09508	2.27942e-22	5.62987e-23	1.64236e-22	2.91649e-22
NA11839	p	2.39925	0.256177	2.10936	2.68913	2.61196	0.0486244	2.55694	2.66698	-0.212709	0.92698	0.0185801	0.905955	0.948005	1.01439	0.0723461	0.932523	1.09625	-0.087409	3.32623	3.32623	3.62635	3.62635	1.71212	0.068624	1.63447	1.78977	1.67732	0.124141	1.53684	1.81779	0.034803	1.85401	0.123465	1.7143	1.99372	1.81144	0.0331032	1.77399	1.8489	0.0425642	3.56613	3.56613	3.48876	3.48876	0.000259561	0.000449573	-0.000249169	0.000768291
NA11840	p	2.06482	0.177123	1.86439	2.26525	2.03468	0.0643423	1.96187	2.10749	0.0301369	2.08073	0.0888554	1.98019	2.18128	2.05374	0.0440208	2.00392	2.10355	0.0269992	4.14555	4.14555	4.08842	4.08842	2.16413	0.0870815	2.06559	2.26267	2.017	0.0823773	1.92379	2.11022	0.147123	2.08863	0.106528	1.96808	2.20918	1.94681	0.10662	1.82616	2.06746	0.141819	4.25276	4.25276	3.96381	3.96381	1.03311	0.0863248	0.935429	1.1308
NA11881	p	1.81914	0.109631	1.69508	1.94319	1.85322	0.0408982	1.80694	1.8995	-0.0340853	1.78647	0.174076	1.58948	1.98345	1.81646	0.0460612	1.76434	1.86858	-0.0299962	3.6056	3.6056	3.66968	3.66968	1.80563	0.0440934	1.75573	1.85552	1.81377	0.085033	1.71755	1.91	-0.00814805	1.78904	0.0400863	1.74368	1.83441	1.7969	0.0751909	1.71181	1.88198	-0.00785452	3.59467	3.59467	3.61067	3.61067	1.47041e-22	1.94727e-23	1.25006e-22	1.69076e-22
NA11882	p	1.93216	0.043325	1.88313	1.98118	1.91003	0.0928561	1.80495	2.0151	0.0221299	1.92068	0.132273	1.771	2.07036	1.89561	0.0794422	1.80571	1.9855	0.0250744	3.85283	3.85283	3.80563	3.80563	1.93678	0.0683583	1.85943	2.01414	1.88914	0.0588432	1.82255	1.95572	0.0476478	1.91122	0.0976218	1.80076	2.02169	1.86451	0.0994966	1.75193	1.9771	0.0467092	3.84801	3.84801	3.75365	3.75365	1.01434	0.00868214	1.00451	1.02416
NA11994	p	3.25563	0.0235253	3.22901	3.28225	3.06535	0.0183609	3.04457	3.08613	0.190279	2.19125	0.0683386	2.11392	2.26858	2.06309	0.0591913	1.99611	2.13007	0.128159	5.44688	5.44688	5.12844	5.12844	3.07978	0.0284072	3.04763	3.11192	3.05106	0.0504949	2.99392	3.1082	0.028718	2.13002	0.0454613	2.07858	2.18147	2.11028	0.0601162	2.04225	2.17831	0.0197447	5.2098	5.2098	5.16134	5.16134	1.05388e-22	1.34831e-23	9.01305e-23	1.20645e-22
NA11995	p	2.02544	0.106577	1.90484	2.14604	1.98466	0.0760245	1.89863	2.07069	0.0407852	1.94495	0.0371779	1.90288	1.98702	1.90681	0.0509905	1.84911	1.96451	0.0381314	3.97039	3.97039	3.89147	3.89147	1.9958	0.0531702	1.93564	2.05597	1.98327	0.0485476	1.92834	2.03821	0.0125315	1.91729	0.0204905	1.8941	1.94047	1.90531	0.0194435	1.88331	1.92731	0.0119758	3.91309	3.91309	3.88858	3.88858	7.02517e-23	9.52919e-24	5.94686e-23	8.10348e-23
NA12043	p	3.12742	0.501196	2.56028	3.69457	3.02465	0.0357129	2.98424	3.06506	0.102772	1.11111	0.131752	0.962022	1.2602	1.07876	0.0308492	1.04385	1.11367	0.0323474	4.23853	4.23853	4.10341	4.10341	2.16844	0.0815018	2.07621	2.26066	2.02358	0.148329	1.85574	2.19143	0.144854	2.2247	0.041569	2.17767	2.27174	2.08181	0.236783	1.81387	2.34975	0.142896	4.39314	4.39314	4.10539	4.10539	1.41885e-22	1.59417e-23	1.23846e-22	1.59924e-22
NA12044	p	3.10921	0.189424	2.89486	3.32356	2.91039	0.0853488	2.81381	3.00697	0.198826	1.16165	0.037385	1.11934	1.20395	1.08817	0.0231522	1.06197	1.11437	0.0734727	4.27086	4.27086	3.99856	3.99856	2.0559	0.106307	1.93561	2.1762	2.08026	0.039285	2.0358	2.12471	-0.0243576	2.05221	0.0925396	1.9475	2.15693	2.07862	0.110687	1.95337	2.20387	-0.0264096	4.10811	4.10811	4.15888	4.15888	1.77215e-22	2.70396e-23	1.46617e-22	2.07813e-22
NA12056	p	1.83173	0.0697963	1.75275	1.91071	1.88681	0.0318097	1.85082	1.92281	-0.055084	1.90268	0.0798896	1.81228	1.99309	1.96064	0.0814438	1.86848	2.0528	-0.0579527	3.73441	3.73441	3.84745	3.84745	1.91017	0.0688378	1.83228	1.98807	1.93028	0.0292057	1.89723	1.96332	-0.0201016	1.85455	0.134968	1.70182	2.00727	1.87204	0.062262	1.80158	1.94249	-0.0174934	3.76472	3.76472	3.80231	3.80231	3.63765e-22	3.83703e-23	3.20346e-22	4.07185e-22
NA12057	p	1.96273	0.159727	1.78198	2.14347	1.935	0.0946763	1.82787	2.04214	0.0277257	2.08717	0.135364	1.93399	2.24034	2.05813	0.0341736	2.01946	2.0968	0.0290423	4.0499	4.0499	3.99313	3.99313	2.0724	0.117785	1.93911	2.20568	2.00081	0.0720234	1.91931	2.08231	0.071592	2.0373	0.0972239	1.92728	2.14731	1.96722	0.0550002	1.90499	2.02946	0.0700734	4.10969	4.10969	3.96803	3.96803	0.964541	0.0813633	0.872471	1.05661
NA12154	p	1.02065	0.0618941	0.950613	1.09069	1.06621	0.0857208	0.96921	1.16321	-0.0455591	1.84301	0.0785976	1.75407	1.93195	1.92275	0.0474935	1.86901	1.9765	-0.0797421	2.86366	2.86366	2.98896	2.98896	1.03024	0.0562318	0.966606	1.09387	1.01797	0.05831	0.951985	1.08395	0.0122689	1.91187	0.13342	1.76089	2.06285	1.88628	0.0401033	1.8409	1.93166	0.0255907	2.94211	2.94211	2.90425	2.90425	0.923678	0.0404828	0.877868	0.969487
NA12236	p	1.97964	0.134402	1.82755	2.13172	2.02826	0.0498891	1.9718	2.08471	-0.0486219	1.97056	0.0931564	1.86515	2.07598	2.02036	0.028943	1.98761	2.05311	-0.049795	3.9502	3.9502	4.04862	4.04862	2.00144	0.0228152	1.97563	2.02726	1.92257	0.0935318	1.81673	2.02841	0.0788737	2.01315	0.025246	1.98458	2.04171	1.93368	0.0905275	1.83125	2.03612	0.0794609	4.01459	4.01459	3.85625	3.85625	0.997857	0.0283217	0.965808	1.0299
CAH008	b	3.09512	0.0210493	3.0713	3.11894	2.88697	0.0805507	2.79582	2.97812	0.208148	1.15096	0.128242	1.00584	1.29607	1.07104	0.0819088	0.978351	1.16372	0.0799203	4.24608	4.24608	3.95801	3.95801	2.60707	0.0262095	2.57741	2.63673	3.06374	0.0671976	2.9877	3.13978	-0.456673	0.878152	0.00393363	0.873701	0.882604	1.03205	0.0256363	1.00304	1.06106	-0.153896	3.48522	3.48522	4.09579	4.09579	1.02126	0.0331841	0.983708	1.05881
CAH009	b	2.17546	0.0323926	2.1388	2.21211	2.10886	0.04875	2.0537	2.16403	0.0665961	2.95071	0.0762234	2.86445	3.03696	2.86002	0.0695261	2.78134	2.93869	0.0906921	5.12617	5.12617	4.96888	4.96888	2.65385	0.0356865	2.61347	2.69423	3.03462	0.0464548	2.98205	3.08719	-0.380769	1.68639	0.0464818	1.63379	1.73899	1.92827	0.050752	1.87084	1.9857	-0.241882	4.34024	4.34024	4.96289	4.96289	2.07963	0.0801812	1.9889	2.17036
CAH010	b	1.11373	0.055994	1.05037	1.17709	0.993816	0.0396661	0.94893	1.0387	0.119911	1.09733	0.0457553	1.04555	1.1491	0.97977	0.0499725	0.923222	1.03632	0.117558	2.21106	2.21106	1.97359	1.97359	0.891234	0.0024986	0.888407	0.894062	1.08012	0.024456	1.05244	1.10779	-0.188882	0.819308	0.0210612	0.795476	0.843141	0.992598	0.0103459	0.98089	1.0043	-0.173289	1.71054	1.71054	2.07271	2.07271	0.955892	0.0407219	0.909812	1.00197
CAH011	b	2.05136	0.0699211	1.97223	2.13048	1.96559	0.0808945	1.87405	2.05713	0.0857651	2.84517	0.19182	2.62811	3.06223	2.72481	0.161682	2.54185	2.90777	0.120365	4.89653	4.89653	4.6904	4.6904	2.5166	0.0957614	2.40824	2.62496	2.95869	0.0412459	2.91202	3.00536	-0.44209	1.57733	0.103062	1.46071	1.69395	1.85368	0.08075	1.76231	1.94506	-0.276353	4.09393	4.09393	4.81237	4.81237	1.73173	0.195091	1.51097	1.95249
CAH014	b	2.91065	0.0976075	2.8002	3.02111	2.92427	0.0613225	2.85487	2.99366	-0.0136109	0.925908	0.0692654	0.847528	1.00429	0.930927	0.0773561	0.843392	1.01846	-0.00501891	3.83656	3.83656	3.85519	3.85519	2.71921	0.10444	2.60103	2.8374	2.846	0.0592496	2.77895	2.91304	-0.126785	0.910803	0.0595969	0.843364	0.978242	0.953024	0.0464715	0.900437	1.00561	-0.0422205	3.63002	3.63002	3.79902	3.79902	4.48478e-23	5.79496e-24	3.82903e-23	5.14053e-23
H002	b	2.88808	0.116311	2.75646	3.0197	2.84095	0.078523	2.7521	2.92981	0.0471247	1.93365	0.0987427	1.82192	2.04539	1.90395	0.130033	1.7568	2.05109	0.0297064	4.82173	4.82173	4.7449	4.7449	2.74967	0.0540924	2.68846	2.81088	2.93544	0.0359598	2.89475	2.97614	-0.185776	1.67149	0.119223	1.53658	1.8064	1.78401	0.114403	1.65455	1.91346	-0.112517	4.42116	4.42116	4.71945	4.71945	3.80085e-23	1.54284e-24	3.62627e-23	3.97544e-23
H003	b	1.95985	0.0327205	1.92282	1.99687	2.04532	0.0273092	2.01441	2.07622	-0.0854691	2.70019	0.126065	2.55753	2.84284	2.81868	0.149914	2.64903	2.98832	-0.118489	4.66003	4.66003	4.86399	4.86399	2.60561	0.114762	2.47574	2.73547	2.83331	0.0745164	2.74899	2.91763	-0.227703	1.6474	0.0791343	1.55785	1.73694	1.79159	0.0673096	1.71542	1.86775	-0.14419	4.253	4.253	4.6249	4.6249	3.14251	0.0534734	3.082	3.20302
H005	b	2.15535	0.0894143	2.05417	2.25653	2.1712	0.0512891	2.11317	2.22924	-0.0158534	2.00433	0.176784	1.80429	2.20438	2.01512	0.0565227	1.95116	2.07908	-0.010789	4.15969	4.15969	4.18633	4.18633	1.6864	0.0753565	1.60112	1.77167	2.16108	0.0940969	2.0546	2.26756	-0.474687	1.56713	0.0741031	1.48328	1.65099	2.00784	0.077674	1.91994	2.09573	-0.440701	3.25353	3.25353	4.16892	4.16892	1.83446e-22	5.9572e-24	1.76705e-22	1.90187e-22
H006	b	1.93632	0.0416658	1.88917	1.98347	1.98342	0.0728815	1.90095	2.06589	-0.047102	2.79154	0.121282	2.6543	2.92878	2.85745	0.0752809	2.77226	2.94264	-0.0659087	4.72786	4.72786	4.84087	4.84087	2.9811	0.0607584	2.91235	3.04986	2.81401	0.0469558	2.76087	2.86714	0.167093	1.98682	0.0878762	1.88738	2.08626	1.87475	0.0504992	1.8176	1.93189	0.112069	4.96792	4.96792	4.68876	4.68876	2.7275	0.050535	2.67032	2.78469
H008	b	2.84854	0.118228	2.71475	2.98232	3.00135	0.0532424	2.94111	3.0616	-0.152817	1.85921	0.0781298	1.7708	1.94762	1.95883	0.0268654	1.92843	1.98923	-0.0996248	4.70775	4.70775	4.96019	4.96019	2.95405	0.0912522	2.85079	3.05731	2.75846	0.018709	2.73729	2.77963	0.195594	1.8861	0.0348593	1.84666	1.92555	1.76176	0.0321365	1.72539	1.79812	0.124347	4.84016	4.84016	4.52022	4.52022	1.0841	0.0136094	1.0687	1.0995
Expected gene copy numbers
GCN - gene copy number, avr - average, exp - expected, dev - deviation, mod - modified SD - standard deviation, lwr - lower, upr - upper, CI - 95% confidence interval, CV% - coefficient of variation %, DQ - dosage quotient, CGH - comparative genome hybridization
g - good quality, p - population, b - bad quality
orange number - ambiguous result, red number - misclassification at GCN or a deviation above 0.4 at avr dev GCNs or a misclassification at rounded GCNs
[truncated: 31 more columns]

## Sheet: LDA
	total GCN (C4, CYP21, HERV-K(C4) CNV, RCCX CNV breakpoint +2)									C4 genes											CYP21 genes											HERV-K(C4) CNV alleles
		primary analysis				cross-validation							primary analysis				cross-validation							primary analysis				cross-validation							primary analysis				cross-validation				estimated integer GCN
ID	input class based on rounded avr total GCN	highest group	P	second highest group	P	highest group	P	second highest group	P	input class based on rounded C4A GCN	input class based on rounded C4B GCN	group	highest group	P	second highest group	P	highest group	P	second highest group	P	input class based on rounded CYP21A1P GCN	input class based on rounded CYP21A2 GCN	group	highest group	P	second highest group	P	highest group	P	second highest group	P	input class based on rounded HERV-K(C4) deletion GCN	input class based on rounded HERV-K(C4) insertion GCN	group	highest group	P	second highest group	P	highest group	P	second highest group	P	total	C4A	C4B	CYP21A1P	CYP21A2	HERV-K(C4) deletion	HERV-K(C4) insertion
AI001	4.27003	4	1	5	2.70756e-07	4	0.999999	5	5.57689e-07	2.14918	2.12085	4	4	1	2	0	4	1	2	1.87071e-19	2.06238	2.20765	5	5	1	7	0	5	1	7	1.10374e-29	2.12883	2.1412	4	4	1	7	0	4	1	7	1.05199e-26	4	2	2	2	2	2	2
AI002	3.4184	3	1	4	3.31475e-08	3	1	4	1.13064e-07	1.22451	2.19389	2	2	1	4	0	2	1	4	1.59592e-16	1.20778	2.21063	2	2	1	5	0	2	1	5	2.637e-41	1.02727	2.39114	2	2	1	3	0	2	1	3	8.99491e-29	3	1	2	1	2	1	2
AI003	3.94664	4	1	3	3.10686e-09	4	1	3	4.91474e-09	1.98835	1.95829	4	4	1	2	0	4	1	2	2.61454e-17	2.00565	1.94099	5	5	1	3	0	5	1	3	9.68545e-41												4	2	2	2	2	0	4
AI004	3.97572	4	1	3	3.91429e-09	4	1	3	6.36054e-09	2.07011	1.90561	4	4	1	7	0	4	1	7	6.69683e-19	2.02054	1.95518	5	5	1	3	0	5	1	3	7.70641e-41												4	2	2	2	2	0	4
AI005	4.22891	4	0.999999	5	6.01898e-07	4	0.999999	5	7.82568e-07	2.16442	2.06449	4	4	1	7	0	4	1	7	3.57638e-20	2.10717	2.12174	5	5	1	7	0	5	1	7	2.73386e-34	1.09422	3.13469	3	3	1	6	0	3	1	6	5.5692e-30	4	2	2	2	2	1	3
CAH003	3.94778	4	1	3	1.41726e-07	4	1	3	3.11331e-07	2.04422	1.90356	4	4	1	2	0	4	1	2	2.49778e-20	1.96445	1.98333	5	5	1	2	0	5	1	2	1.22089e-37	0.929442	3.01834	3	3	1	5	0	3	1	5	8.16377e-32	4	2	2	2	2	1	3
CAH007	3.98478	4	1	3	7.01491e-09	4	1	5	1.11159e-08	1.9557	2.02908	4	4	1	2	4.98521e-15	4	1	2	1.00014e-14	1.99394	1.99083	5	5	1	7	0	5	1	7	6.7602e-39												4	2	2	2	2	0	4
CAH012	2.60479	3	0.999999	2	7.26476e-07	3	0.999998	2	2.20233e-06	1.73522	0.869571	3	3	1	1	4.90992e-12	3	1	1	3.24187e-12																							3	2	1	3	0	0	3
CAH013	4.02986	4	1	3	6.64686e-08	4	1	3	1.03222e-07	2.9906	1.03926	5	5	1	3	0	5	1	3	1.23734e-17	2.97552	1.05434	6	6	1	8	0	6	1	8	2.35469e-51												4	3	1	3	1	0	4
CAH015	3.34181	3	1	4	2.45045e-08	3	1	4	6.02572e-08	2.19683	1.14499	3	3	1	5	0	3	1	5	9.8462e-16	2.20036	1.14145	3	3	1	6	0	3	1	6	8.24491e-33												3	2	1	2	1	0	3
CAH016	3.12952	3	1	4	6.72773e-09	3	1	4	1.05702e-08																																		3	3	0	3	0	0	3
H001	5.16587	5	1	4	2.49268e-08	5	1	4	6.95402e-08	3.19814	1.96773	7	7	1	4	0	7	1	3	8.56102e-33	3.10937	2.05651	8	8	1	6	0	8	1	6	2.17399e-34	0.986857	4.17902	5	5	1	3	0	5	1	3	1.16896e-29	5	3	2	3	2	1	4
H004	5.32216	5	1	4	1.9148e-11	5	1	4	1.51123e-11	2.22322	3.09894	6	6	1	2	0	6	1	2	5.2694e-49	2.21648	3.10568	7	7	1	5	0					1.82493	3.49723	6	6	1	3	0	6	1	3	2.77656e-33	5	2	3	2	3	2	3
H007	1.97059	2	1	3	8.57764e-11	2	1	3	3.41052e-10												0.982269	0.988326	1	1	1	2	0	1	1	2	1.57813e-40												2	2	0	1	1	0	2
H009	2.91767	3	1	4	1.60713e-09	3	1	2	2.79951e-09	1.96764	0.950027	3	3	1	5	0	3	1	5	2.91929e-17	1.94338	0.974286	3	3	1	1	0	3	1	1	1.96986e-36												3	2	1	2	1	0	3
H010	3.95651	4	1	3	6.95223e-08	4	1	3	1.34329e-07	2.01199	1.94452	4	4	1	2	0	4	1	2	4.80603e-18	1.05093	2.90558	4	4	1	2	0					1.97405	1.98246	4	4	1	7	0	4	1	7	8.2138e-35	4	2	2	1	3	2	2
SD039	3.91306	4	1	3	3.7665e-09	4	1	3	6.03631e-09	1.93437	1.97869	4	4	1	2	8.3716e-15	4	1	2	1.47334e-14	1.93243	1.98063	5	5	1	2	0	5	1	2	1.68287e-35												4	2	2	2	2	0	4
COX-QBL	2.04072	2	1	3	7.89507e-11	2	1	3	1.76614e-10	1.07096	0.969764	1	1	1	3	0	1	1	3	1.06016e-19												0.986236	1.05449	1	1	1	2	0	1	1	2	8.95384e-34	2	1	1	0	2	1	1
NA10830	2.91662	3	1	4	1.53963e-09	3	1	4	2.0951e-09	1.02615	1.89047	2	2	1	4	0	2	1	4	3.37569e-16	1.03704	1.87958	2	2	1	5	0	2	1	5	3.51576e-32	0.916185	2.00044	2	2	1	3	0	2	1	3	4.63984e-30	3	1	2	1	2	1	2
NA10851	3.91585	4	0.999999	3	6.76434e-07	4	0.999999	3	8.66029e-07	1.90597	2.00988	4	4	1	2	7.21294e-14	4	1	2	7.67744e-14	1.9813	1.93456	5	5	1	3	0	5	1	2	3.1641e-39	0.961789	2.95406	3	3	1	2	0	3	1	2	1.27934e-27	4	2	2	2	2	1	3
NA10854	4.34244	4	0.999981	5	1.86096e-05	4	0.999977	5	2.28703e-05	3.15919	1.18326	5	5	1	3	6.74006e-15	5	1	3	4.10245e-14	2.1425	2.19994	5	5	1	7	0	5	1	7	2.23695e-32												4	3	1	2	2	0	4
NA10857	3.50047	4	0.999999	3	7.58689e-07	4	0.999994	3	5.82669e-06												1.70132	1.79915	5	5	1	2	0	5	1	2	1.24615e-31												4	4	0	2	2	0	4
NA10859	3.86594	4	1	3	2.60012e-07	4	1	3	3.98299e-07	1.98498	1.88096	4	4	1	7	0	4	1	7	8.52382e-19	1.93309	1.93285	5	5	1	2	0	5	1	2	4.56595e-37	0.982206	2.88373	3	3	1	2	0	3	1	2	4.18238e-28	4	2	2	2	2	1	3
NA10861	4.07011	4	1	5	7.24859e-08	4	1	5	1.04996e-07	2.09042	1.97969	4	4	1	7	0	4	1	7	5.91956e-19	2.03187	2.03824	5	5	1	7	0	5	1	7	1.25955e-36												4	2	2	2	2	0	4
NA11839	3.45128	4	0.999859	3	0.00014053	4	1	3	4.0762e-16	2.48945	0.961831	3	3	0.999985	5	1.53685e-05	5	0.997877	3	0.0021231	1.65698	1.7943	5	5	1	2	0	5	1	2	3.56849e-29												4	2	1	2	2	0	4
NA11840	4.19421	4	1	5	9.06716e-09	4	1	5	1.56452e-08	2.08906	2.10516	4	4	1	2	0	4	1	2	7.35453e-17	2.13433	2.05988	5	5	1	3	0	5	1	3	4.31986e-41	0.996492	3.19772	3	3	1	5	0	3	1	5	6.99052e-32	4	2	2	2	2	1	3
NA11881	3.61089	4	0.999727	3	0.000272868	4	0.999758	3	0.00024198	1.8218	1.78908	4	4	1	2	0	4	1	2	1.74042e-16	1.81377	1.79712	5	5	1	2	0	5	1	2	7.27238e-34												4	2	2	2	2	0	4
NA11882	3.82973	4	0.999983	3	1.72415e-05	4	0.999984	3	1.62816e-05	1.92057	1.90916	4	4	1	2	0	4	1	2	7.60318e-17	1.92759	1.90215	5	5	1	2	0	5	1	2	3.7808e-36	1.02086	2.80888	3	3	1	2	0	3	1	2	4.14002e-32	4	2	2	2	2	1	3
NA11994	5.30685	5	1	4	1.28237e-10	5	1	4	1.6938e-10	3.17193	2.13492	7	7	1	4	0	7	1	4	2.13995e-23	3.13715	2.1697	8	8	1	6	0	8	1	5	5.44659e-45												5	3	2	3	2	0	5
NA11995	3.89384	4	1	3	1.86898e-07	4	1	3	2.52012e-07	1.98639	1.90745	4	4	1	2	0	4	1	2	1.10592e-19	1.98598	1.90786	5	5	1	3	0	5	1	3	6.90458e-39												4	2	2	2	2	0	4
NA12043	4.14178	4	1	5	1.13812e-08	4	1	5	1.95141e-08	3.05603	1.08575	5	5	1	3	0	5	1	3	3.36194e-19	2.04437	2.09741	5	5	1	7	0	5	1	7	3.17212e-34												4	3	1	2	2	0	4
NA12044	3.99403	4	1	5	2.03658e-09	4	1	5	3.90482e-09	2.90768	1.08635	5	5	1	3	0	5	1	3	4.96656e-17	1.99881	1.99522	5	5	1	7	0	5	1	7	4.36011e-38												4	3	1	2	2	0	4
NA12056	3.73683	4	1	3	5.55585e-08	4	1	3	9.02862e-08	1.83291	1.90391	4	4	1	2	8.21163e-14	4	1	2	9.35643e-14	1.89602	1.84081	5	5	1	3	0	5	1	3	1.08148e-39												4	2	2	2	2	0	4
NA12057	3.99813	4	1	3	6.2216e-09	4	1	3	9.56375e-09	1.93764	2.06049	4	4	1	2	2.84649e-13	4	1	2	3.15848e-13	2.01614	1.98199	5	5	1	2	0	5	1	7	5.2543e-41	1.00743	2.9907	3	3	1	2	0	3	1	2	3.61012e-31	4	2	2	2	2	1	3
NA12154	2.89574	3	1	4	2.4751e-08	3	1	4	4.61833e-08	1.03208	1.86365	2	2	1	4	2.16216e-15	2	1	4	1.18825e-14	1.014	1.88174	2	2	1	5	0	2	1	5	8.1619e-38	0.971272	1.92446	2	2	1	3	0	2	1	3	1.00849e-28	3	1	2	1	2	1	2
NA12236	4.10023	4	1	5	1.59715e-08	4	1	5	2.64948e-08	2.05482	2.04541	4	4	1	2	0	4	1	2	7.15363e-17	2.04414	2.05609	5	5	1	7	0	5	1	7	1.18929e-37	0.932144	3.16809	3	3	1	5	0	3	1	5	2.00412e-30	4	2	2	2	2	1	3
CAH008	4.00673	4	1	5	6.1142e-08	4	1	5	1.63914e-07	2.92065	1.08608	5	5	1	3	0	5	1	3	2.52256e-16	2.99717	1.00955	6	6	1	8	0	6	1	8	1.60653e-29	0.980465	3.02626	3	3	1	5	0	3	1	6	2.59728e-30	4	3	1	3	1	1	3
CAH009	5.07346	5	1	4	5.26987e-11	5	1	4	5.80567e-11	2.15309	2.92037	6	6	1	2	0	6	1	2	1.04577e-47	3.10218	1.97128	8	8	1	6	0	8	1	6	1.46751e-42	1.86401	3.20945	6	6	1	3	0	6	1	4	3.80402e-39	5	2	3	3	2	2	3
CAH010	1.98678	2	1	3	1.25279e-11	2	1	3	3.73366e-11	1.00076	0.986021	1	1	1	3	0	1	1	3	6.73117e-23	1.03516	0.951619	1	1	1	3	0	1	1	3	4.02485e-40	0.937611	1.04917	1	1	1	2	0	1	1	2	1.56888e-33	2	1	1	1	1	1	1
CAH011	4.70108	5	0.999999	4	1.39144e-06	5	0.999993	4	7.01779e-06	1.96948	2.73161	6	6	1	2	0	6	1	2	6.14903e-38	2.88983	1.81126	8	8	1	6	0	8	1	6	7.78531e-38	1.66798	3.03311	6	6	1	3	0	6	1	3	2.37972e-29	5	2	3	3	2	2	3
CAH014	3.83813	4	1	3	4.67672e-07	4	0.999999	3	6.11853e-07	2.91185	0.926286	5	5	1	3	5.12827e-16	5	1	3	2.47325e-15	2.87511	0.963021	6	6	1	8	0	6	1	8	2.23087e-35												4	3	1	3	1	0	4
H002	4.79041	5	0.999996	4	3.89764e-06	5	0.999995	4	5.4839e-06	2.86932	1.92109	7	7	1	4	0	7	1	4	5.98303e-17	2.97932	1.81109	8	8	1	6	0	8	1	6	2.59224e-31												5	3	2	3	2	0	5
H003	4.90448	5	1	4	3.91587e-09	5	1	4	9.18155e-09	2.06265	2.84183	6	6	1	2	0	6	1	2	4.33658e-40	3.00473	1.89974	8	8	1	6	0	8	1	6	1.76306e-39	2.71882	2.18566	7	7	1	4	0	7	1	4	5.01729e-57	5	2	3	3	2	3	2
H005	4.14967	4	0.95488	5	0.0451196	5	0.972844	4	0.0271557	2.15016	1.99951	4	4	1	7	0	4	1	7	1.17541e-18	2.15089	1.99878	5	5	1	8	0	5	1	8	1.71775e-30												4	2	2	2	2	0	4
H006	4.8453	5	0.999994	4	6.02983e-06	5	0.999983	4	1.7423e-05	1.98442	2.86088	6	6	1	2	0	6	1	2	1.01539e-37	2.90752	1.93778	8	8	1	6	0	8	1	6	4.18504e-36	2.74261	2.10269	7	7	1	4	0	7	1	4	1.50432e-28	5	2	3	3	2	3	2
H008	5.1501	5	1	4	4.56529e-08	5	1	4	3.63291e-07	3.11619	2.0339	7	7	1	4	0	7	1	4	1.35516e-16	3.14322	2.00688	8	8	1	6	0	8	1	6	5.49036e-33	0.909679	4.24042	5	5	1	3	0	5	1	3	4.81925e-30	5	3	2	3	2	1	4
	Detailed results of linear discriminant analyses. The estimated total integer gene copy number (GCN) differed from the input class in sample NA11839 (the only sample having inconsistency in its input classes) and in sample H005 which has a relatively low probability value of classification. Cross-validation, when the estimated integer GCN of one sample is estimated without its input class and is …
[truncated: 16 more columns]
